# Supplementary material for: Acute glucose stimulation drives coordinated translational reprogramming in primary pancreatic islets: from global remodeling to fine-tuned insulin synthesis
Source: Front Endocrinol (Lausanne). 2026 Jun 18;17:1834362. doi: 10.3389/fendo.2026.1834362 (PMC13322885; doi:10.3389/fendo.2026.1834362)
Supplement: Supplementary file 1 [file Table1.xlsx]

## Sheet: up
Supplementary Table 1.Functional characterization and Type 2 Diabetes relevance of top glucose-regulated translational targets
Gene	Ribo_log2FC	RNA_log2FC	Phenotype / Role in Diabetes	Effects / Mechanisms	T2D Relevance / Evidence Level	Supporting References
Nr4a1	4.78852	5.28582	Type 2 diabetes, insulin secretion, pancreatic β_x001e_ cell function	Regulates glucose metabolism, inflammation, and β_x001e_ cell survival.	Validated in Mouse Models (KO: impairs insulin secretion and glucose homeostasis)	PMID: 39219449
Fos	4.12698	2.97589	Insulin signaling, diabetic complications	Involved in oxidative stress and inflammatory responses.	Validated in Cell Models	PMID: 7512956
Tent5a	3.18539	2.33399	Limited direct reports; potential role in mRNA stability in metabolic tissues	No clear diabetes_x001e_specific studies.	No direct diabetes-related reports found	-
Gm5822	2.3851	-	Uncharacterized; unknown in diabetes context	No known functional data.	No direct diabetes-related reports found	-
C2cd4a	2.34845	2.69734	Type 2 diabetes susceptibility, insulin secretion	Genetic variants associated with T2D risk.	Validated in Mouse Models	PMID: 31527256
Npas4	2.33391	4.39466	Insulin sensitivity, neuronal regulation of metabolism	Regulates energy balance; indirect link to metabolic control.	Validated in Mouse Models (KO: Stress vulnerability)	PMID: 23656887
Igkc	2.17804	0.710154	Involved in adaptive immune response.	No clear diabetes_x001e_specific studies.	No direct diabetes-related reports found	-
Lbh	2.08669	2.02686	Involved in negative regulation of DNA-templated transcription	No known functional data.	No direct diabetes-related reports found	-
Eef1a1_x001e_ps1	1.92883	0.090445	Unlikely to have direct functional role	Pseudogene.	No direct diabetes-related reports found	-
Gm16315	1.81779	1.84606	Uncharacterized; unknown in diabetes context	No known functional data.	No direct diabetes-related reports found	-
Fosl2	1.80656	1.30678	Regulated cell proliferation, differentiation, and transformation	Influences inflammatory cytokines in obesity.	Validated in Mouse Models (Upregulate: improves insulin resistance )	PMID: 39042389
Zdhhc22	1.76593	3.21578	Palmitoylation enzyme; limited metabolic reports	No direct diabetes links.	No direct diabetes-related reports found	-
Hdac5	1.73715	0.915627	Glucose homeostasis, Insulin sensitivity	Regulates insulin signaling pathway	Validated in Mouse Models (KO: improved systemic glucose tolerance)	PMID: 32771698
Gm13456	1.72557	0.0957269	Uncharacterized; unknown in diabetes context	No known functional data.	No direct diabetes-related reports found	-
D5Ertd579e	1.72355	0.0880519	Unknown; likely uncharacterized locus	No established association.	No direct diabetes-related reports found	-
Rpl3	1.71725	0.0323432	Ribosomal protein; potential role in β cell stress	Ribosomal stress may affect β_x001e_cell function.	No direct diabetes-related reports found	-
Nr4a2	1.67037	1.76094	Mutations in this gene have been associated with disorders related to dopaminergic dysfunction	Involved in β cell survival and glucose_x001e_stimulated insulin secretion.	Validated in Mouse Models (Ssilenciing increased PC1/3 expression）	PMID: 39362520
Sik1	1.63968	0.707208	Insulin signaling, glucose uptake	Regulates hepatic gluconeogenesis and adipose differentiation.	Validated in Mouse Models (Regulated glucose and lipid metabolism in the livers )	PMID: 31233505
Fhl1	1.61797	1.36483	Insulin resistance, muscle metabolism	Linked to insulin sensitivity and metabolic syndrome.	Validated in Human Studies（Variations are associated with fasting insulin and insulin sensitivity）	PMID: 17589823
Opn3	1.59772	1.17621	Glucose homeostasis, pancreatic islet function	May modulate insulin secretion in islets.	Validated in Mouse Models（KO：insulin resistance）	PMID: 32040503
Pabpc4	1.5751	-0.120144	mRNA polyadenylation; limited metabolic reports	Potential role in stress granule formation.	No direct diabetes-related reports found	-
Rps12	1.54543	0.294961	Ribosomal protein; similar to Rpl3	Ribosomal function may be altered in diabetes.	No direct diabetes-related reports found	-
Bag2	1.49575	1.93082	Chaperone regulation; no clear diabetes link	Involved in protein folding.	No direct diabetes-related reports found	-
Amd1	1.49191	0.887901	Essential for cellular proliferation and tumor promotion	Regulation of activated PAK-2p34 by proteasome mediated degradation and Metabolism.	No direct diabetes-related reports found	-
Gm6767	1.49171	0.0526561	Uncharacterized; unknown in diabetes context	No known functional data.	No direct diabetes-related reports found	-
Cemip2	1.48058	0.233303	The encoded protein functions as a cell surface hyaluronidase.	Activation of the JAK STAT signaling pathway	No direct diabetes-related reports found	-
Crem	1.48003	1.46172	Insulin secretion, β cell function	Regulates genes in cAMP signaling pathway; affects glucose_x001e_stimulated insulin secretion.	Validated in Cell/Animal Models	PMID: 9918792； PMID: 35377267
Mfsd6l	1.46693	1.3811	Unknown; limited reports	No clear diabetes_x001e_specific studies.	No direct diabetes-related reports found	-
Igsf11	1.45422	-0.0295754	Unknown; may be involved in cell adhesion	No known association with diabetes.	No direct diabetes-related reports found	-
Gm9521	1.45333	-	Uncharacterized; unknown in diabetes context	No known functional data.	No direct diabetes-related reports found	-
Eef1a1	1.4473	0.0275604	General translation factor; potential role in β cell stress	May be involved in protein synthesis regulation under diabetic conditions.	No direct diabetes-related reports found	-
Csrnp1	1.44575	0.857135	Unknown; limited functional data	No known association with diabetes.	No direct diabetes-related reports found	-
Arhgef37	1.43604	1.34955	Unknown; likely uncharacterized in metabolism	No known association with diabetes.	No direct diabetes-related reports found	-
R3hdm2	1.39819	-0.334671	Unknown; limited reports	No known association with diabetes.	No direct diabetes-related reports found	-
Slitrk6	1.39498	0.913004	Unknown; neuronal development	No known association with diabetes.	No direct diabetes-related reports found	-
Rpl21	1.39441	0.588295	Ribosomal protein; similar to other RPs	Ribosomal stress may affect β_x001e_cell function.	No direct diabetes-related reports found	-
Irs2	1.39234	0.0606448	Central regulator of insulin signaling and β cell survival	Major node in insulin/IGF_x001e_1 signaling; Irs2 deficiency causes insulin resistance and β cell failure.	Validated in Mouse Models (KO: obese type 2 diabetes phenotype)	PMID: 39134590
Sfxn2	1.37128	0.767765	Mitochondrial function; potential role in metabolism	Involved in mitochondrial iron metabolism; may affect cellular metabolism.	No direct diabetes-related reports found	-
Txnip	1.34671	2.34509	Key regulator of glucose metabolism and oxidative stress	Induced by glucose; promotes β_x001e_cell apoptosis and insulin resistance; critical in diabetic pathophysiology.	Validated in Mouse Models (Degradation: Improved insulin sensitivity)	PMID: 33349852
Rpl26	1.34135	0.418206	Ribosomal protein; similar to other RPs	Ribosomal stress may affect β cell function.	No direct diabetes-related reports found	-
Rps2	1.33782	0.366622	Ribosomal protein; similar to other RPs	Ribosomal stress may affect β cell function.	No direct diabetes-related reports found	-
Ago2	1.32677	-0.40418	miRNA_x001e_mediated gene regulation; potential role in metabolic tissues	Core component of RNA_x001e_induced silencing complex; may regulate genes involved in insulin signaling.	Validated in Mouse Models (miRNAs in diabetes)	PMID: 24361012
Rps3a1	1.31298	0.25751	Ribosomal protein; similar to other RPs	Ribosomal stress may affect β_x001e_cell function.	No direct diabetes-related reports found	-
Pabpc1	1.30466	-0.0885002	mRNA stability and translation; potential role in stress responses	May be involved in cellular stress responses under hyperglycemia.	No direct diabetes-related reports found	-
Zc3h12c	1.30332	-0.317025	mRNA decay regulator; limited metabolic reports	No clear diabetes_x001e_specific studies.	No direct diabetes-related reports found	-
Hivep2	1.29281	0.341104	Transcriptional regulator; limited reports in metabolism	Mutations associated with neurodevelopmental disorders; no direct diabetes link.	No direct diabetes-related reports found	-
Anks4b	1.28469	0.845411	Unknown; limited functional data	No known association with diabetes.	No direct diabetes-related reports found	-
Mfsd2a	1.28171	1.288	Lipid transport; potential role in metabolic tissues	Transports lysophosphatidylcholine; linked to brain metabolism but not directly to diabetes.	No direct diabetes-related reports found	-
Rbbp6	1.28055	0.580078	Ubiquitin ligase; cell cycle and apoptosis	May be involved in cellular stress responses, but no direct diabetes link.	No direct diabetes-related reports found	-
Rpl9	1.26705	0.278129	Ribosomal protein; similar to other RPs	Ribosomal stress may affect β_x001e_cell function.	No direct diabetes-related reports found	-

## Sheet: down
Supplementary Table 1.Functional characterization and Type 2 Diabetes relevance of top glucose-regulated translational targets
Gene	Ribo_log2FC	RNA_log2FC	Phenotype / Role in Diabetes	Effects / Mechanisms	T2D Relevance / Evidence Level	Supporting References
Nlrp5	-5.67034	1.0831	Uncharacterized in metabolism; oocyte_x001e_specific	No known role in diabetes; mainly studied in reproduction.	No direct diabetes-related reports found	-
Adgrg4	-4.08872	-	Unknown in diabetes; role in immune regulation	Limited metabolic reports; not linked to diabetes.	No direct diabetes-related reports found	-
Gm34481	-3.89663	-	Uncharacterized; unknown in diabetes context	No known functional data.	No direct diabetes-related reports found	-
Slc22a19	-3.50766	-	Organic anion transporter; limited metabolic data	Expressed in kidney/liver; no direct diabetes link.	No direct diabetes-related reports found	-
Scgb2b27	-3.43537	-	Unknown; limited functional annotation	No known association with diabetes.	No direct diabetes-related reports found	-
Trib3	-2.96175	-2.26001	Insulin resistance, β_x001e_cell apoptosis, ER stress	Inhibits Akt phosphorylation, impairs insulin signaling; promotes β_x001e_cell death under ER stress.	Validated in Mouse/Human Studies (Overexpression: insulin resistance)	PMID: 26517932
Il20	-2.89285	-	Inflammation, potential role in diabetic complications	Pro_x001e_inflammatory cytokine; may contribute to diabetic nephropathy/atherosclerosis.	Validated in Cell/Animal Models (Diabetic complications)	PMID: 29999545
Gm26912	-2.76042	0.208615	Uncharacterized; unknown in diabetes context	No known functional data.	No direct diabetes-related reports found	-
AU018091	-2.75884	-	Uncharacterized locus	No established association.	No direct diabetes-related reports found	-
Rgs22	-2.6486	-1.34727	Limited reports; not studied in metabolism	No known association with diabetes.	No direct diabetes-related reports found	-
Dmtn	-2.61814	0.0644415	Cytoskeletal protein; potential role in erythrocyte function	May be involved in glucose transporter trafficking, but no direct diabetes link.	No direct diabetes-related reports found	-
Bloc1s6os	-2.53933	0.114169	Unknown; antisense transcript	No known functional data.	No direct diabetes-related reports found	-
Gnrhr	-2.47951	-	Uncharacterized	No established association.	No direct diabetes-related reports found	-
Gm47528	-2.43888	-	Uncharacterized; unknown in diabetes context	No known functional data.	No direct diabetes-related reports found	-
Chac1	-2.29077	-1.16565	ER stress_x001e_induced apoptosis	Downstream of Ddit3 (CHOP); involved in glutathione depletion and cell death.	Validated in Cell Models (β cell apoptosis under ER stress)	PMID: 30174228
Pld1	-2.27321	-0.902857	Signal transduction; potential role in insulin secretion	May modulate vesicle trafficking and glucose stimulated insulin secretion.	Validated in Cell Models (Insulin secretion from pancreatic beta-cells)	PMID: 15087463 PMID: 20448441
Cela2a	-2.26244	0.355309	Pancreatic enzyme; limited metabolic role	Mainly expressed in exocrine pancreas; no direct role in endocrine function.	No direct diabetes-related reports found	-
Adora2b	-2.25467	-1.50948	Inflammation, fibrosis; diabetic complications	Involved in inflammatory responses in diabetic kidney and retina.	Validated in Mouse Models (Diabetic nephropathy)	PMID: 24262796
Ddit3	-2.25203	-2.57606	ER stress_x001e_mediated β_x001e_cell apoptosis, insulin resistance	Key transcription factor in unfolded protein response; promotes apoptosis in β_x001e_cells under metabolic stress.	Validated in Mouse Models (KO: Protected from β_x001e_cell loss)	PMID: 34321322
Gm37496	-2.15635	-	Uncharacterized; unknown in diabetes context	No known functional data.	No direct diabetes-related reports found	-
Gm9944	-2.12264	-	Uncharacterized; unknown in diabetes context	No known functional data.	No direct diabetes-related reports found	-
Snord61	-2.04615	-	Non_x001e_coding RNA; unknown function	No known association with diabetes.	No direct diabetes-related reports found	-
Pde1b	-2.03096	0.897257	cAMP/cGMP hydrolysis; unknown in diabetes context	Modulates cyclic nucleotide signaling.	No direct diabetes-related reports found	-
Gpr52	-2.01966	-	CNS enriched; unknown in metabolism	No known association with diabetes.	No direct diabetes-related reports found	-
Gm42452	-1.96741	-	Uncharacterized; unknown in diabetes context	No known functional data.	No direct diabetes-related reports found	-
Ido2	-1.92582	-4.45887	Tryptophan metabolism; immune tolerance	No known association with diabetes.	No direct diabetes-related reports found	-
Gm31518	-1.92309	2.05764	Uncharacterized; unknown in diabetes context	No known functional data.	No direct diabetes-related reports found	-
Nr1d1	-1.83875	-1.4621	Circadian regulation of metabolism, insulin sensitivity, hepatic gluconeogenesis	Nuclear receptor; regulates core clock and metabolic genes.	Validated in Human Studies (Increased mRNA levels in T2D patients)	PMID: 38981930
Etos1	-1.79701	-	Unclear; symbol not standard	No established association.	No direct diabetes-related reports found	-
Ifrd1	-1.78529	-0.253542	Neuronal development; potential role in β cell survival	May modulate apoptosis; limited direct diabetes studies.	No direct diabetes-related reports found	-
Gm13134	-1.76955	-	Uncharacterized; unknown in diabetes context	No known functional data.	No direct diabetes-related reports found	-
Ccdc28a	-1.76953	-0.53706	Unknown; limited functional annotation	No known association with diabetes.	No direct diabetes-related reports found	-
Dbp	-1.76649	-1.12178	Circadian output regulator; liver metabolism	Core clock_x001e_controlled gene; modulates rhythmic expression of metabolic enzymes.	No direct diabetes-related reports found	-
Gm39556	-1.73446	-	Uncharacterized; unknown in diabetes context	No known functional data.	No direct diabetes-related reports found	-
Ccser1	-1.71736	-0.695284	Unknown; limited reports	No known association with diabetes.	No direct diabetes-related reports found	-
H4c14	-1.69987	-0.442438	Core histone; chromatin structure	General chromatin component; no specific metabolic role.	No direct diabetes-related reports found	-
Olfr620	-1.69603	-	Olfaction; no known metabolic function	No known association with diabetes.	No direct diabetes-related reports found	-
Arhgef25	-1.68649	0.142298	Unknown; limited functional data	No known association with diabetes.	No direct diabetes-related reports found	-
Zfand2a	-1.66615	-0.506304	Predicted to enable zinc ion binding activity.	No known functional data.	No direct diabetes-related reports found	-
ENSMUSG00000120728	-1.66173	-	Uncharacterized locus	No established association.	No direct diabetes-related reports found	-
Try4	-1.64513	0.689098	Pancreatic digestive enzyme	Exocrine pancreas_x001e_specific; no direct endocrine role.	No direct diabetes-related reports found	-
Psg29	-1.64218	-	Pregnancy_x001e_related; immune modulation	No known direct role in diabetes.	No direct diabetes-related reports found	-
Btg1	-1.63204	0.554471	Cell proliferation/apoptosis	Anti proliferative protein; may influence β cell turnover and adaptation to metabolic demand.	Validated in Animal Models (Regulation insulin sensitivity)	PMID: 26396236
Clps	-1.60213	0.722617	Fat digestion; pancreatic exocrine function	No known role in diabetes pathogenesis.	No direct diabetes-related reports found	-
Fbxo32	-1.56584	-1.68404	Unclear; symbol not standard	No established association.	No direct diabetes-related reports found	-
Ciart	-1.5558	-2.07156	Circadian clock regulation	Modulates circadian period; potential indirect metabolic effects via clock disruption.	No direct diabetes-related reports found	-
Mir125b-2	-1.54703	-	Unknown; limited functional annotation	No established association.	No direct diabetes-related reports found	-
Cacna1h	-1.54326	0.0684846	Unclear; symbol not standard	No established association.	No direct diabetes-related reports found	-
Zfp92	-1.53261	-1.15928	Transcriptional regulation; unknown in metabolism	No known association with diabetes.	No direct diabetes-related reports found	-
Csmd1	-1.53079	-1.62588	Neuronal development; tumor suppressor	No known association with diabetes.	No direct diabetes-related reports found	-
