# Supplementary material for: Acute glucose stimulation drives coordinated translational reprogramming in primary pancreatic islets: from global remodeling to fine-tuned insulin synthesis
Source: Front Endocrinol (Lausanne). 2026 Jun 18;17:1834362. doi: 10.3389/fendo.2026.1834362 (PMC13322885; doi:10.3389/fendo.2026.1834362)
Supplement: Supplementary file 2 [file Table2.xlsx]

## Sheet: Sheet1
Supplementary Table 2.Acute high glucose fine-tunes insulin synthesis and secretory mechinery
Category / Gene	Function / Description	Log2 Fold Change	p value	padj	Regulation
Insulin & Transcriptional Regulators
Ins1	Insulin I	0.154	5.68912e-06	7.97087e-05	Up
Ins2	Insulin II	0.342	1.92765e-05	0.000236825	Up
Neurod1	β cell differentiation factor	0.94	4.13599e-27	6.36066e-25	Up
Pdx1	Insulin promoter factor 1	0.355	0.0016274	0.010674	Up
Mafa	Insulin gene activator	-0.56	5.42723e-17	3.52959e-15	Down
Glis3	Zinc finger protein	0.056	0.842011	0.926808	-
Bcl11a	Transcriptional repressor	-0.128	0.674729	0.83576	-
Translation, Translocation & Trafficking
Sec24a	COPII coat cargo selector	0.912	3.09346e-09	8.21904e-08	Up
Sec61a1	Translocon core subunit	0.739	2.37009e-51	1.14748e-48	Up
Ssr1	Translocon-associated protein	0.508	5.86347e-18	4.21139e-16	Up
Srprb	SRP receptor subunit beta	0.421	2.8181e-12	1.05857e-10	Up
Sec31a	COPII outer coat component	0.313	9.43486e-09	2.28193e-07	Up
Sec13	COPII outer coat component	0.285	0.00735586	0.036912	Up
Srpra	SRP receptor subunit alpha	0.255	0.000107901	0.00104141	Up
Eif2b1	Translation initiation factor	-0.479	0.000154546	0.00140684	Down
Protein Folding, QC & ER Stress
Wfs1	Wolfram syndrome 1 (ER calcium)	0.557	5.7789e-28	9.56225e-26	Up
Hyou1	Hypoxia up-regulated 1 (Chaperone)	0.273	4.64255e-18	3.37152e-16	Up
Sel1l	ERAD complex component	0.138	0.036113	0.124919	Up
P4hb	Prolyl 4-hydroxylase (PDI)	0.044	0.135926	0.318718	-
Eif2ak3	PERK (UPR sensor)	-0.257	0.0119128	0.0538838	Down
Proinsulin Processing & Granule Maturation
Pcsk1	Prohormone convertase 1/3	0.307	1.06406e-19	8.85947e-18	Up
Slc30a8	Zinc transporter (ZnT8)	0.198	0.00111943	0.00782106	Up
Ptprn	IA-2 (Granule transmembrane protein)	0.159	0.00148407	0.009913	Up
Pam	Peptidylglycine alpha-amidating monooxygenase	0.052	0.245568	0.469308	-
Glucose Sensing & Ion Channels
Slc2a2	Glucose transporter 2 (GLUT2)	1.006	2.92621e-97	4.25015e-94	Up
Adra2a	Alpha-2A adrenergic receptor	0.532	0.00353672	0.0203665	Up
Kcnk16	Potassium channel (TALK-1)	0.32	0.000135364	0.00126028	Up
Gck	Glucokinase	-0.183	0.149306	0.339727	-
Kcnj11	K-ATP channel subunit (Kir6.2)	-0.426	0.00252859	0.0154314	Down
Kcnq1	Potassium voltage-gated channel	-0.106	0.580457	1	-
Abcc8	K-ATP channel subunit (SUR1)	0.031	0.485107	0.703262	-
