# Supplementary material for: Acute glucose stimulation drives coordinated translational reprogramming in primary pancreatic islets: from global remodeling to fine-tuned insulin synthesis
Source: Front Endocrinol (Lausanne). 2026 Jun 18;17:1834362. doi: 10.3389/fendo.2026.1834362 (PMC13322885; doi:10.3389/fendo.2026.1834362)
Supplement: Supplementary file 3 [file Table3.xlsx]

## Sheet: Sheet1
Supplementary Table 3.Transcription factors and their predicted or validated targets in pancreatic islets
Transcription Factor	Downstream Targets	Family	Biological Function in Islets	Reference
Fos	Ccnd1, Irs2, Mcl1	TF_bZIP	Immediate early response to glucose; promotes β cell proliferation and survival.	PMID: 27164028
Nr4a1	Slc2a2, Gck, Pck1	NGFIB-like	Acts as a glucose-sensing regulator; enhances glucose transport and glycolysis.	PMID: 39219449
Npas4	Vgf, Gem, Nrn1	bHLH	Activity-dependent TF; protects β cells from stress and maintains calcium homeostasis.	PMID: 23656887
Nr4a2	Slc2a2, Pdx1, Ins1/2	NGFIB-like	Regulates β cell maturation and survival; promotes key identity genes.	PMID：39362520
Crem	Ins1, Irs2, Gck	TF_bZIP	cAMP-responsive element modulator; regulates insulin adaptation to chronic glucose.	PMID: 21547497
Egr1	Pdx1, Ins1, Gck	zf-C2H2	Links glucose-induced calcium influx to insulin gene transcription.	PMID: 22597533
Fosl2	Ccnd1, Mcl1	TF_bZIP	Regulates cell cycle progression and glucose-responsive gene expression.	PMID: 39042389
Junb	Irs2, Ins1/2, Atf3	TF_bZIP	Part of the AP-1 complex; promotes survival and secretory function under stress.	PMID: 18716665
Atf4	Ddit3, Asns, Slc7a5, Ppp1r15a	TF_bZIP	Master regulator of the Integrated Stress Response (ISR); prioritizes stress-recovery protein synthesis.	PMID: 34547510
Ddit3	Ero1l, Bcl2 (repressed), Trib3	TF_bZIP	Switches cell fate from adaptation to apoptosis under prolonged ER/ translocation stress.	PMID: 11854325
Atf3	Gadd45a, Jun, Slc2a2 (repressed)	TF_bZIP	"First responder" to ribosome collisions; regulates stress-induced β cell apoptosis	PMID: 15199129
Cebpg	Slc7a11, Gpt2, Pycr1	TF_bZIP	Heterodimerizes with ATF4 to activate antioxidant and amino acid biosynthesis pathways.	PMID: 26667036
Cebpd	Sod2, Il6, Saa3	TF_bZIP	Amplifies the inflammatory and oxidative stress response in islets; linked to -cell failure.	PMID: 27554969
Bcl6	Prdm1, Stat3 (inhibited)	zf-C2H2	Acts as a transcriptional repressor; limits inflammatory damage and maintains -cell quiescence.	PMID: 39556799
Arid5a	Il6, Stat3, Oxsr1	ARID	Stabilizes the mRNA of inflammatory and stress-related genes; modulates the intensity of the stress response.	PMID: 23676272
Hmgb2	p21 (Cdkn1a), p16	HMG	Chromatin-associated protein involved in DNA damage response and cellular senescence.	PMID: 32075966
Neurod1	Ins1/2, Gck, Slc2a2, Kir6.2	bHLH	Master regulator of β cell identity; essential for insulin transcription and glucose-stimulated insulin secretion (GSIS).	PMID: 12297313
Nr1d1	Bmal1, Pdx1, Clock, Ins1/2	THR-like	Core component of the molecular clock; synchronizes insulin secretion with daily feeding-fasting cycles.	PMID: 38072952
Pax4	Arx (repressed), Ins1/2, Pax6	PAX	Maintains βcell lineage by repressing the β cell program (Arx); crucial for postnatal β cell mass expansion.	PMID: 14561778
Dbp	Per1, Per2, Arntl	TF_bZIP	PAR bZIP protein that regulates the amplitude of circadian oscillations in peripheral metabolic tissues.	-
Myt1	Ngn3 (repressed), Pax4, Glis3	zf-C2HC	Orchestrates the transition from endocrine progenitors to mature β cells by fine-tuning neurogenin levels.	PMID: 17928203
Etv5	Slc2a2, Gck, MafA	ETS	ETS-family member that supports the metabolic maturity of β cells by regulating glucose-sensing genes.	-
Bcl6	Stat3 (repressed), Prdm1	ZBTB	Transcriptional repressor that prevents -cell dedifferentiation and protects against chronic inflammation.	-
Tox3	Chga, Chgb, Bcl2	HMG	Involved in chromatin accessibility; supports the expression of secretory granule components and cell longevity.	-
