# Supplementary material for: Acute glucose stimulation drives coordinated translational reprogramming in primary pancreatic islets: from global remodeling to fine-tuned insulin synthesis
Source: Front Endocrinol (Lausanne). 2026 Jun 18;17:1834362. doi: 10.3389/fendo.2026.1834362 (PMC13322885; doi:10.3389/fendo.2026.1834362)
Supplement: Supplementary file 4 [file Table4.xlsx]

## Sheet: Sheet1
Supplementary Table 4.Representative data of TE
Quadrant	Regulatory Category	Representative Genes	Ribo log2FC	RNA log2FC	Functional Significance
Q1 / Q2	Translation↑；transcription -/↓	Rpl3	1.72	0.03	Prioritized translation despite declining or stable mRNA levels. Rapid responce: Rapidly expand the translational capacity. Functional safeguarding: Maintained translation (identity markers, survival kinases and chaperones) when mRNA pools declines, keeping beta cell identity, integraty and homeostasis.
		Hipk2	0.94	-1.38
		Sacs	1.2	-0.97
Q4	Translation-; transcription↓	Ash1l	0.57	-1.2
		Itga6	0.58	-0.72
		Rfx6	-0.24	-1.7
Q3	Translation↑; transcription↑	Fos	4.13	2.98	Global mobilization: Classical immediateearly genes. Synergistically prioritizing high-flux protein production during the secretory surge.
		Nr4a1	4.79	5.29
Q6	Translation-; transcription↓	Gapdh	-0.28	1.14	Restricted translation despite increased/stable mRNA levels. Rapid responce: Rapid repression of ISR by Atf4. Metabolic Bottleneck: Active prevention mitochondrial overaction and ROS bursts during acute high glucose spikes. Resource optimization: Suspends translation while transcribes mRNA inventory as a standby, limiting the energetic burden of organelle biogenesis.
Q8 / 9	Translation↓; transcription-/↑	Uqcr11	-0.6	0.74
		Atf4	-1.24	-0.3
Q7	Translation↓; transcription↓	Trib3	-2.96	-2.26	Relieved stress: Reinforce repression of the stress-induced pathways, making a transiton from a “stressed” to a “functional” condition.
