# Supplementary material for: Acute glucose stimulation drives coordinated translational reprogramming in primary pancreatic islets: from global remodeling to fine-tuned insulin synthesis
Source: Front Endocrinol (Lausanne). 2026 Jun 18;17:1834362. doi: 10.3389/fendo.2026.1834362 (PMC13322885; doi:10.3389/fendo.2026.1834362)
Supplement: Supplementary file 5 [file Table5.xlsx]

## Sheet: Sheet1
Supplementary Table 5. Riboseq DEGs
gene name	log2FoldChange	pvalue	padj
Tent5a	3.18539	3.84923e-240	5.03171e-236
Eef2	1.25755	2.89617e-194	1.89294e-190
Eef1a1	1.4473	9.27052e-190	4.03947e-186
Trib3	-2.96175	4.10763e-149	1.34237e-145
Nlrp5	-5.67034	5.44125e-146	1.42256e-142
Rack1	1.15788	1.16345e-124	2.53476e-121
Atp1a1	0.697856	2.17398e-106	4.05975e-103
Eif5	-1.49072	5.80139e-98	9.47947e-95
Slc2a2	1.00563	2.92621e-97	4.25015e-94
Fos	4.12698	9.75571e-97	1.27527e-93
Nr4a1	4.78852	1.21053e-96	1.43854e-93
Sphkap	0.937937	7.60316e-95	8.28238e-92
Slc3a2	-0.731401	1.54378e-85	1.55233e-82
Lbh	2.08669	4.497e-85	4.19891e-82
G6pc2	1.22096	1.78685e-81	1.55718e-78
Il20	-2.89285	1.07768e-79	8.80464e-77
Pabpc1	1.30466	2.07736e-74	1.59737e-71
Chac1	-2.29077	1.14052e-68	8.28272e-66
Rpl3	1.71725	3.36975e-65	2.31839e-62
Txnip	1.34671	7.12577e-65	4.65741e-62
Rps17	0.930983	1.32531e-61	8.24976e-59
Rpl9	1.26705	5.91599e-61	3.39341e-58
Ctrb1	-1.24049	5.97066e-61	3.39341e-58
Gnai2	-0.877727	1.23878e-59	6.7472e-57
Ppat	1.18533	9.50709e-56	4.97107e-53
Eif4b	0.981351	4.03533e-54	2.02884e-51
Sec61a1	0.738507	2.37009e-51	1.14748e-48
Adgrg4	-4.08872	2.00383e-50	9.35503e-48
Fnip2	-1.3778	2.39135e-50	1.07792e-47
Aars	-0.642692	4.63577e-49	2.01996e-46
Eif4a2	1.13621	2.34852e-47	9.90319e-45
Fasn	0.768288	1.78335e-46	7.28497e-44
Slc22a19	-3.50766	3.27639e-46	1.25968e-43
Rpl4	1.09641	6.89774e-46	2.57621e-43
Rps5	0.946641	1.27314e-45	4.6229e-43
Dbp	-1.76649	2.21545e-44	7.82712e-42
Anks4b	1.28469	2.91487e-43	1.00271e-40
Slc38a4	0.624762	5.03598e-42	1.68796e-39
Rps3a1	1.31298	8.22472e-42	2.68784e-39
H4c4	-1.24673	1.12985e-41	3.51653e-39
Adora2b	-2.25467	2.80992e-40	8.54216e-38
Fam151a	-0.611236	3.62548e-40	1.0771e-37
Plk3	-1.14597	4.31563e-40	1.25364e-37
Erp44	0.965342	8.01914e-40	2.27883e-37
Gm34481	-3.89663	1.4632e-39	4.06957e-37
Nr1d1	-1.83875	9.65371e-38	2.62903e-35
Hspe1	-0.674772	1.26482e-37	3.37423e-35
Atf4	-1.23525	1.73866e-37	4.54554e-35
Maged1	0.58343	7.35844e-37	1.88607e-34
H4c3	-1.46386	1.9848e-36	4.98947e-34
Csde1	0.80125	2.19678e-34	5.41818e-32
Zswim8	0.940972	6.95377e-34	1.68333e-31
Eef1b2	1.02812	1.3902e-33	3.30413e-31
Iqgap1	0.596062	2.41542e-33	5.63827e-31
Scgb2b27	-3.43537	4.16251e-33	9.54603e-31
Slc1a4	-1.05678	6.14231e-33	1.38435e-30
Mrfap1	-0.871884	3.37514e-32	7.47794e-30
Tsc22d1	0.804676	4.37387e-32	9.52919e-30
Sesn2	-1.23209	5.30274e-32	1.13635e-29
Abcg1	-0.593592	8.20034e-32	1.72895e-29
Sema4b	-0.910509	3.73685e-31	7.75367e-29
C2cd4a	2.34845	8.55067e-31	1.74647e-28
Gm5822	2.3851	2.30857e-30	4.57237e-28
Rps19	1.13678	3.44609e-30	6.72348e-28
Rps8	0.779881	3.54058e-30	6.80624e-28
Txn1	-0.918851	4.39742e-30	8.33089e-28
Slc25a3	0.640487	4.99203e-30	9.32226e-28
Sik1	1.63968	6.15273e-30	1.1328e-27
Sod1	-0.849559	1.83093e-29	3.32415e-27
Rpl7a	0.899067	5.987e-29	1.07208e-26
Rpl21	1.39441	8.60106e-29	1.51937e-26
Sra1	-0.657582	1.33681e-28	2.32997e-26
Rps2	1.33782	2.08266e-28	3.58218e-26
Cebpg	-1.25021	5.10981e-28	8.67473e-26
Alas1	-1.15166	5.18186e-28	8.68426e-26
Pnrc2	-0.868155	6.00718e-28	9.81573e-26
Ube2o	0.829303	2.10518e-27	3.3974e-25
Gba	-0.630712	2.21149e-27	3.52544e-25
Atp1b1	0.633742	2.61992e-27	4.12621e-25
Srsf6	0.981941	3.06103e-27	4.76355e-25
Neurod1	0.939712	4.13599e-27	6.36066e-25
Chic1	1.05996	5.74437e-27	8.63109e-25
Cela2a	-2.26244	6.57954e-27	9.66379e-25
Nap1l1	0.907058	6.86588e-27	9.97231e-25
Rplp2	1.0158	7.1007e-27	1.02e-24
Rps29	0.913883	9.15088e-27	1.30022e-24
Gnrhr	-2.47951	1.42767e-26	2.00672e-24
Pde1b	-2.03096	4.35455e-26	5.99186e-24
Hdac5	1.73715	1.57468e-25	2.12208e-23
Akap13	0.831306	6.65612e-25	8.87844e-23
C2cd4b	1.14635	1.01979e-24	1.33307e-22
Myt1	-1.43023	1.48377e-24	1.92038e-22
Chmp2b	-0.975647	1.81542e-24	2.32658e-22
Reg1	-1.50325	1.84648e-24	2.34342e-22
Ric8b	1.15047	1.92111e-24	2.41468e-22
Wnt4	-0.718251	2.14634e-24	2.6721e-22
Hnrnpa0	-0.848875	3.47112e-24	4.28061e-22
Selenos	-1.01073	4.46997e-24	5.41031e-22
H4c14	-1.69987	1.59178e-23	1.87457e-21
Ddx3x	0.661376	4.20982e-23	4.91346e-21
Fbxo32	-1.56584	4.66477e-23	5.39627e-21
Cebpd	1.20913	8.17813e-23	9.37759e-21
1810008I18Rik	-1.45437	9.7074e-23	1.10344e-20
Eif3f	0.953903	1.07156e-22	1.20753e-20
Dnajb1	0.921827	1.26516e-22	1.41352e-20
Prkar1a	0.625388	2.21029e-22	2.40774e-20
Stard5	-1.52011	2.9091e-22	3.14279e-20
Ubxn1	-0.685517	3.76945e-22	4.03888e-20
Pld1	-2.27321	4.76135e-22	5.06019e-20
Gstm1	-0.635466	6.0772e-22	6.40654e-20
Usp22	-0.721262	8.23407e-22	8.61086e-20
Slitrk6	1.39498	8.35995e-22	8.67312e-20
Tent5c	0.976016	1.02584e-21	1.05588e-19
Herpud1	-0.853685	1.12713e-21	1.15109e-19
Ppm1b	-0.998297	1.30573e-21	1.31733e-19
Col4a1	-0.740445	1.31008e-21	1.31733e-19
AU018091	-2.75884	1.85554e-21	1.85158e-19
Rps12	1.54543	2.62373e-21	2.59829e-19
Atad1	0.613604	2.95452e-21	2.8822e-19
Fhl1	1.61797	4.22238e-21	4.08852e-19
Ptma	-0.791973	4.87655e-21	4.68723e-19
Hmgcs1	0.814224	5.05546e-21	4.82372e-19
Usp34	0.859712	5.57178e-21	5.27785e-19
Matr3	0.799479	7.03602e-21	6.56963e-19
Fibp	0.632437	7.20169e-21	6.67663e-19
Tox3	-1.26164	8.29592e-21	7.63692e-19
Rgs4	1.10443	1.19877e-20	1.08822e-18
Rps9	0.58911	1.52892e-20	1.37835e-18
Eef1a1-ps1	1.92883	2.0106e-20	1.77585e-18
Snord61	-2.04615	3.47617e-20	3.0497e-18
Srxn1	0.942976	4.01467e-20	3.49865e-18
Tspan8	-0.715779	5.31033e-20	4.59713e-18
Dhx32	0.866672	6.78256e-20	5.833e-18
Ago2	1.32677	8.62391e-20	7.36809e-18
Dusp4	1.06144	8.77529e-20	7.44874e-18
Gm26912	-2.76042	9.05352e-20	7.63533e-18
Crem	1.48003	9.63714e-20	8.07543e-18
Ccser1	-1.71736	1.20468e-19	9.96686e-18
Ddx23	0.665755	3.15295e-19	2.57596e-17
Hspa8	1.15591	3.9089e-19	3.17373e-17
Zfp652	-0.961142	4.20361e-19	3.39195e-17
Rps18	0.686956	4.77472e-19	3.82915e-17
Ctdnep1	-0.959417	7.56413e-19	5.95653e-17
Tubb4b	0.960559	7.86234e-19	6.15428e-17
Khdc4	1.18776	8.56529e-19	6.66461e-17
Pabpc4	1.5751	1.42768e-18	1.10429e-16
Vps13c	0.659568	1.5244e-18	1.17217e-16
Rgs22	-2.6486	1.5466e-18	1.18229e-16
Rpl12	0.888733	1.96996e-18	1.48852e-16
Lrrn1	0.612253	2.39339e-18	1.79807e-16
Cpeb1	0.887326	2.60459e-18	1.94555e-16
Tpt1	0.744383	3.32035e-18	2.4384e-16
Ppp1r10	0.774651	3.99927e-18	2.92058e-16
Hnf1a	-0.932027	5.78368e-18	4.17703e-16
Dmtn	-2.61814	8.1549e-18	5.79353e-16
Cat	-1.20822	1.21971e-17	8.57204e-16
Cd74	-0.762745	1.23291e-17	8.61851e-16
Pde5a	0.884144	1.4206e-17	9.82543e-16
Sfxn2	1.37128	1.90135e-17	1.30128e-15
Sar1b	0.653184	1.98076e-17	1.34857e-15
Rbm25	0.865395	2.75038e-17	1.86285e-15
Pacc1	-0.711108	3.19977e-17	2.15605e-15
Cs	0.611447	4.12819e-17	2.76737e-15
Aacs	-0.735833	4.18317e-17	2.78992e-15
Arpc2	-0.65202	4.2534e-17	2.82236e-15
Ocln	1.10039	4.34937e-17	2.87146e-15
Vps33a	-0.826639	4.45924e-17	2.9292e-15
Bloc1s6os	-2.53933	4.91628e-17	3.21328e-15
Kif5b	0.653873	6.37338e-17	4.1244e-15
Slc35c1	1.205	6.76593e-17	4.3355e-15
Irs2	1.39234	7.5382e-17	4.78347e-15
Eif3h	0.603943	1.17916e-16	7.44635e-15
Tmem65	0.816035	1.32888e-16	8.35149e-15
Nt5c3	0.689352	1.51262e-16	9.41573e-15
Rhpn2	0.708078	1.60931e-16	9.97008e-15
Fis1	-0.835197	2.12459e-16	1.31003e-14
1810037I17Rik	-1.4043	2.3924e-16	1.46824e-14
Atp6v1f	-0.611671	4.39744e-16	2.67364e-14
Yars	-0.621505	5.15426e-16	3.11928e-14
Ddit3	-2.25203	5.3062e-16	3.19643e-14
Fh1	0.600006	6.5865e-16	3.94948e-14
Gtf2b	0.752678	7.52216e-16	4.48994e-14
Fosl2	1.80656	7.83091e-16	4.65299e-14
Vil1	0.669834	8.97609e-16	5.26168e-14
Nf1	0.838373	1.28166e-15	7.47942e-14
Fgb	-0.640432	1.49629e-15	8.69308e-14
Qdpr	-0.878963	1.56435e-15	9.04828e-14
Zfp869	-0.810933	2.39906e-15	1.36945e-13
Gm47528	-2.43888	2.4572e-15	1.39655e-13
D5Ertd579e	1.72355	2.67354e-15	1.51292e-13
Mapk14	-0.647033	2.89987e-15	1.63393e-13
Luc7l3	0.874787	3.13779e-15	1.76039e-13
Npas4	2.33391	3.87584e-15	2.16517e-13
Fbxo6	-0.592083	5.81568e-15	3.2077e-13
Galnt14	-0.626817	6.24808e-15	3.43172e-13
Fam174b	-0.844793	6.75445e-15	3.66366e-13
Mfsd6l	1.46693	8.26604e-15	4.42843e-13
mt-Co1	-0.805047	8.31782e-15	4.43798e-13
Agl	0.608651	8.40157e-15	4.45993e-13
Rbbp6	1.28055	8.42719e-15	4.45993e-13
Anp32e	-0.615806	8.57089e-15	4.51769e-13
Igfbp7	-0.683043	8.86043e-15	4.65155e-13
Sowahc	-0.755892	9.8605e-15	5.11494e-13
Serpine1	-0.649353	1.06391e-14	5.49703e-13
Kctd20	-0.965073	1.15197e-14	5.92855e-13
Esm1	-0.671604	1.17732e-14	6.03526e-13
Trib1	1.07011	1.47146e-14	7.51366e-13
Nrxn1	0.868898	1.55386e-14	7.90353e-13
Vapa	-0.815017	2.08227e-14	1.05502e-12
Tpm4	0.795275	2.13797e-14	1.07905e-12
Rae1	-0.630154	2.27262e-14	1.1426e-12
Dido1	1.03102	2.48847e-14	1.24157e-12
Sfpq	0.839532	3.4538e-14	1.7037e-12
Cela1	-1.17129	4.49755e-14	2.19373e-12
Rpl26	1.34135	8.35014e-14	4.01298e-12
Lmo7	0.723395	9.16244e-14	4.38723e-12
Pcf11	1.08497	9.50094e-14	4.52369e-12
Cemip2	1.48058	9.51663e-14	4.52369e-12
Gpr52	-2.01966	1.15335e-13	5.42325e-12
Gadd45a	-1.51104	1.16153e-13	5.44214e-12
Retreg3	-0.829579	1.46616e-13	6.84488e-12
Bmp1	0.700941	1.49583e-13	6.95856e-12
Sf1	0.599751	1.54504e-13	7.16195e-12
Mafb	-0.906026	1.79327e-13	8.2541e-12
Try4	-1.64513	1.83787e-13	8.42968e-12
Zfp92	-1.53261	2.22568e-13	1.01021e-11
Ilrun	-0.685047	2.32726e-13	1.05266e-11
Hivep2	1.29281	2.39331e-13	1.07141e-11
Gm16315	1.81779	2.45634e-13	1.09588e-11
Reg2	-1.45898	2.64143e-13	1.17047e-11
Cog8	0.770394	2.78939e-13	1.22771e-11
Srsf2	0.711196	2.80139e-13	1.22885e-11
Zfand5	-0.717616	3.3341e-13	1.45764e-11
Ifrd1	-1.78529	3.58074e-13	1.56025e-11
Cpb1	-1.33757	3.63187e-13	1.57727e-11
Slc44a3	0.776698	3.86688e-13	1.66825e-11
Rps4x	0.751873	4.33994e-13	1.86006e-11
Mapk1ip1l	1.03845	5.14541e-13	2.19806e-11
Btg1	-1.63204	5.78373e-13	2.4627e-11
Rragb	-0.786757	6.24993e-13	2.65257e-11
Meaf6	-1.26743	6.39395e-13	2.70491e-11
Mob1b	0.773764	6.43929e-13	2.7153e-11
Gm31518	-1.92309	6.47309e-13	2.72078e-11
Plod3	0.605917	7.20376e-13	3.00855e-11
Ctrl	-1.42169	7.55385e-13	3.14471e-11
Csrnp1	1.44575	8.72375e-13	3.59738e-11
Nfkbiz	1.16659	1.05139e-12	4.30839e-11
Tspan5	-0.868635	1.06117e-12	4.3349e-11
Uqcr11	-0.600943	1.09698e-12	4.46719e-11
Exoc8	0.651858	1.11766e-12	4.5373e-11
Amdhd2	-0.794362	1.13419e-12	4.59015e-11
Amd1	1.49191	1.25778e-12	5.05898e-11
Rps20	0.727658	1.29382e-12	5.18799e-11
Nrp1	-0.941526	1.37084e-12	5.46332e-11
R3hdm2	1.39819	1.4165e-12	5.62811e-11
Hgsnat	-0.613354	1.43557e-12	5.68661e-11
Igkc	2.17804	1.51198e-12	5.97119e-11
Rgs2	0.94884	1.52477e-12	6.00357e-11
Psmd7	0.714393	1.77073e-12	6.86855e-11
Etv5	1.19857	1.94561e-12	7.52457e-11
Gm37496	-2.15635	2.02082e-12	7.7924e-11
Ccar1	1.07898	2.1586e-12	8.29919e-11
Rgs16	1.24398	2.33108e-12	8.90992e-11
Mapre2	0.866549	2.41084e-12	9.18791e-11
Phf20l1	0.971453	2.42641e-12	9.22037e-11
Eef1a2	-0.81089	3.28558e-12	1.22362e-10
Grb7	-0.718272	3.49435e-12	1.29767e-10
Cabp1	1.24719	3.84647e-12	1.42439e-10
Zfand2a	-1.66615	3.96824e-12	1.46534e-10
Vat1	-0.97949	4.19959e-12	1.53773e-10
Gm9944	-2.12264	4.21875e-12	1.54043e-10
Tigar	1.20372	6.16489e-12	2.24478e-10
Dcaf13	0.637967	7.39633e-12	2.67085e-10
Bmt2	1.26262	8.14486e-12	2.93305e-10
Nme1	0.690995	8.30829e-12	2.98368e-10
Atf7ip	-0.716806	8.40534e-12	3.01026e-10
Gm13134	-1.76955	9.78533e-12	3.49491e-10
Usp35	0.851332	9.89066e-12	3.52291e-10
Rpl11	0.994356	1.04349e-11	3.69662e-10
Pfkp	-0.710574	1.19283e-11	4.21423e-10
Cnpy2	-0.724506	1.2254e-11	4.31765e-10
Cdc73	-0.803894	1.35031e-11	4.71959e-10
Rpl31	0.781199	1.38328e-11	4.82193e-10
Lonp1	-0.603829	1.46306e-11	5.08646e-10
Rpia	-0.903035	2.03493e-11	7.00016e-10
Sbno1	0.701687	3.01719e-11	1.01914e-09
Zc3h12c	1.30332	3.11172e-11	1.04836e-09
Coq10b	0.919931	3.14474e-11	1.05676e-09
Eif3g	0.73026	3.33077e-11	1.11355e-09
AW551984	-0.988892	3.34677e-11	1.11604e-09
Tmem33	-0.750453	3.5778e-11	1.19005e-09
Cbarp	0.836997	3.70879e-11	1.23049e-09
Atp6v1h	-0.58187	3.80752e-11	1.26005e-09
Golga2	0.640346	4.62594e-11	1.51935e-09
Pnlip	-1.25371	6.21519e-11	2.02606e-09
Rps27a	0.850626	6.68793e-11	2.16398e-09
Qars	0.619477	7.2746e-11	2.34799e-09
Armc5	0.97723	8.17138e-11	2.61165e-09
Nabp1	-1.32839	8.84656e-11	2.81368e-09
Rab2a	-0.610818	8.93294e-11	2.83426e-09
Tor1a	0.776108	1.03075e-10	3.25458e-09
Bcl6	-1.31346	1.05067e-10	3.30947e-09
Rpl22	1.13863	1.06234e-10	3.33819e-09
Cited2	0.804465	1.06889e-10	3.35074e-09
Arf3	-0.686841	1.09669e-10	3.42965e-09
Pde6d	-0.878941	1.24746e-10	3.88257e-09
Arfgef1	0.648889	1.28739e-10	3.99733e-09
Lrp10	0.855214	1.47495e-10	4.56886e-09
Gm42452	-1.96741	1.63187e-10	5.03109e-09
Rpl30	0.728357	1.76781e-10	5.43737e-09
Tmem128	-0.996385	1.89741e-10	5.82229e-09
Scd2	0.627299	1.91347e-10	5.8578e-09
Zmym3	0.764845	1.94979e-10	5.95506e-09
Ndufb9	0.663711	2.18274e-10	6.61984e-09
Slc20a1	-0.718731	2.18771e-10	6.61984e-09
Gm13456	1.72557	2.21432e-10	6.66949e-09
Ranbp6	1.07017	2.49425e-10	7.49535e-09
Lemd2	0.696409	2.86981e-10	8.60416e-09
Ido2	-1.92582	3.44704e-10	1.02876e-08
Slc37a4	0.814174	3.73544e-10	1.11229e-08
Senp5	-1.32655	3.79264e-10	1.12676e-08
Gtpbp2	-0.680357	3.83613e-10	1.1371e-08
Lrrc58	0.650501	4.00783e-10	1.1853e-08
Bag2	1.49575	4.52247e-10	1.33448e-08
Degs1	-0.744265	5.60102e-10	1.64163e-08
Dock5	0.801479	5.83254e-10	1.70566e-08
Tmem39a	-0.643557	6.12582e-10	1.78743e-08
Skap2	-0.8882	6.43199e-10	1.87258e-08
Asic1	0.924358	6.45975e-10	1.87649e-08
Hap1	0.627546	8.41404e-10	2.42265e-08
Ttr	-0.669319	1.19038e-09	3.36084e-08
Gm572	0.996192	1.248e-09	3.50835e-08
Phf23	-0.75105	1.31259e-09	3.682e-08
Nkx6-1	0.609213	1.4579e-09	4.05482e-08
Cel	-1.35427	1.48974e-09	4.13458e-08
Gosr1	-0.785568	1.52926e-09	4.23527e-08
Xkr7	0.994129	1.57677e-09	4.35763e-08
Txndc9	0.641081	1.63528e-09	4.50979e-08
Ppp2r3a	0.873629	1.71897e-09	4.72066e-08
Dgke	0.936578	1.83888e-09	5.02884e-08
Ccdc28a	-1.76953	1.93442e-09	5.27908e-08
Sh3pxd2a	-0.604913	2.03028e-09	5.50619e-08
Chst12	0.897654	2.10667e-09	5.70152e-08
Srsf1	0.834417	2.26207e-09	6.10946e-08
Memo1	0.971276	2.39767e-09	6.46234e-08
Aph1a	0.879589	2.49931e-09	6.72242e-08
Acin1	0.589974	2.9023e-09	7.77435e-08
Nrip1	-1.0275	2.95059e-09	7.88755e-08
Pknox1	-1.03438	3.08395e-09	8.21046e-08
Sec24a	0.912087	3.09346e-09	8.21904e-08
Smarcal1	0.640554	3.33539e-09	8.75507e-08
Kcnn3	1.1152	3.35625e-09	8.79216e-08
Prrc2a	0.583101	3.58057e-09	9.34235e-08
Naa50	-0.660322	3.75418e-09	9.7564e-08
Opn3	1.59772	3.99809e-09	1.03287e-07
Ccdc86	0.769063	4.08308e-09	1.05274e-07
Mthfd1l	0.656843	4.12966e-09	1.06266e-07
Eloa	0.713782	4.22918e-09	1.08613e-07
Hars	0.699836	4.32391e-09	1.10828e-07
Dnajc13	0.82786	4.5197e-09	1.1562e-07
Etos1	-1.79701	5.2318e-09	1.33314e-07
Tmem94	0.647796	5.62976e-09	1.42345e-07
Nudt7	-0.728154	5.71415e-09	1.43922e-07
Ip6k2	0.726061	5.76984e-09	1.44767e-07
Rpl27a	0.918646	6.13259e-09	1.53573e-07
Cldn3	0.604354	6.16605e-09	1.54116e-07
Cplx2	-0.79182	6.23029e-09	1.55424e-07
Lamtor1	-0.643634	6.40081e-09	1.58933e-07
Itprid2	0.755963	6.41955e-09	1.58933e-07
Tmem245	0.689278	7.02983e-09	1.73713e-07
Aldh2	0.58799	7.52416e-09	1.85227e-07
Wdr33	0.707416	7.90875e-09	1.93965e-07
Gm39556	-1.73446	7.92954e-09	1.94111e-07
Bid	-1.26533	9.12312e-09	2.22081e-07
Cacna1h	-1.54326	9.24816e-09	2.24706e-07
Zdhhc22	1.76593	9.93628e-09	2.38763e-07
Angpt2	-0.760453	1.05724e-08	2.53583e-07
Hexb	-0.753558	1.08995e-08	2.60472e-07
Ppil4	-0.682197	1.10804e-08	2.64311e-07
Bag3	0.902487	1.11885e-08	2.66404e-07
Clps	-1.60213	1.14381e-08	2.71852e-07
Nemf	0.616918	1.15418e-08	2.7382e-07
Kdr	-0.708801	1.29358e-08	3.05228e-07
Ube2m	0.604681	1.30458e-08	3.07269e-07
Gm6767	1.49171	1.30859e-08	3.07659e-07
Gdap2	0.767505	1.34248e-08	3.13351e-07
Ttc17	0.691069	1.34544e-08	3.13351e-07
Pgf	0.865669	1.36102e-08	3.16008e-07
Dgcr8	0.982573	1.38145e-08	3.19051e-07
Prxl2b	-0.787574	1.38808e-08	3.20017e-07
Socs3	0.889282	1.43075e-08	3.29274e-07
Zfc3h1	1.06999	1.46206e-08	3.35889e-07
Trp53	-0.883369	1.47294e-08	3.3761e-07
Fbxl20	-1.03344	1.47472e-08	3.3761e-07
Nr4a2	1.67037	1.48972e-08	3.40447e-07
Ypel5	-0.64116	1.50466e-08	3.43262e-07
Igsf11	1.45422	1.63799e-08	3.71732e-07
Gstt1	-0.698243	1.64559e-08	3.7281e-07
Hs1bp3	-1.00034	1.71456e-08	3.87094e-07
Spen	0.755755	1.73158e-08	3.90097e-07
Sacs	1.19682	1.73383e-08	3.90097e-07
Dhcr7	0.638053	1.76418e-08	3.96244e-07
Cela3b	-0.901375	1.83353e-08	4.11113e-07
Usp10	0.688566	1.83719e-08	4.1123e-07
Arhgef25	-1.68649	1.84273e-08	4.11764e-07
Fnbp4	0.924641	2.00197e-08	4.45821e-07
Rassf10	1.0267	2.01087e-08	4.47043e-07
Brwd1	0.895342	2.27065e-08	5.03083e-07
Parp8	0.674072	2.30341e-08	5.09478e-07
Fau	0.951009	2.34582e-08	5.17983e-07
Lpgat1	0.670176	2.5592e-08	5.63195e-07
Rasd1	1.05238	2.64721e-08	5.80609e-07
2210010C04Rik	-0.952469	2.66024e-08	5.8249e-07
Exph5	0.770885	2.69669e-08	5.89484e-07
Lamb1	-0.584076	2.79111e-08	6.09104e-07
Baz2b	0.67499	2.98907e-08	6.51218e-07
Ciao1	0.58532	3.00854e-08	6.5437e-07
Ndfip1	-0.601835	3.11473e-08	6.75219e-07
Taldo1	0.625277	3.18278e-08	6.88829e-07
Olfr620	-1.69603	3.37104e-08	7.28368e-07
Tmem131l	0.627267	3.38842e-08	7.30914e-07
Cyp4f39	-0.70873	3.53225e-08	7.59434e-07
Nufip2	0.634045	3.57783e-08	7.66711e-07
Pim3	-0.726935	3.59971e-08	7.69296e-07
Mmp25	-1.34715	3.60166e-08	7.69296e-07
Dipk2a	0.739888	3.6975e-08	7.87195e-07
Srgap1	0.780472	4.44333e-08	9.4103e-07
Glrx2	-0.88788	4.70176e-08	9.91312e-07
Armc10	0.59383	4.78023e-08	1.00462e-06
Crybg3	0.980728	4.83838e-08	1.01358e-06
Polr1e	1.15049	4.91834e-08	1.02868e-06
Rpl13	1.13631	5.27284e-08	1.10106e-06
Psg29	-1.64218	5.32099e-08	1.10758e-06
Abhd6	0.822542	5.46683e-08	1.13613e-06
Coq10a	0.637539	5.60106e-08	1.16033e-06
Naa20	0.920873	5.61049e-08	1.16045e-06
ENSMUSG00000120728	-1.66173	5.9516e-08	1.22906e-06
Mrpl16	-1.03399	5.98338e-08	1.23367e-06
Gpsm1	-0.692436	6.20347e-08	1.27323e-06
Pde12	0.90204	6.20445e-08	1.27323e-06
Gadd45b	1.05404	6.36337e-08	1.30379e-06
Cpa1	-0.651732	6.45166e-08	1.31775e-06
Gsk3a	0.820199	6.96029e-08	1.41501e-06
Ciart	-1.5558	7.05934e-08	1.43069e-06
Lemd3	0.643284	7.19573e-08	1.4546e-06
Ylpm1	0.672231	7.19955e-08	1.4546e-06
Fyco1	0.877011	7.24704e-08	1.46193e-06
Malat1	0.600706	7.31552e-08	1.47121e-06
Ncoa5	0.750577	7.37676e-08	1.48124e-06
Ky	0.649642	8.36018e-08	1.67101e-06
Ier3	0.874977	9.2348e-08	1.83183e-06
H4f16	-0.929308	9.30559e-08	1.84307e-06
Ncbp2	-0.584162	9.67668e-08	1.91367e-06
Edem3	0.674045	9.91217e-08	1.95433e-06
Pex12	0.877739	1.0049e-07	1.97535e-06
Tubgcp5	0.60064	1.07159e-07	2.10327e-06
Pigu	-0.616617	1.07647e-07	2.10969e-06
Kctd6	-0.811171	1.09073e-07	2.13444e-06
Polr3k	-0.63462	1.10155e-07	2.15238e-06
Bzw1	0.82257	1.16675e-07	2.2696e-06
Fpgt	0.864147	1.17986e-07	2.29169e-06
Il4ra	-0.997766	1.18498e-07	2.29822e-06
Ap2s1	-0.689017	1.21405e-07	2.34765e-06
Crebrf	-1.02196	1.35555e-07	2.60585e-06
Rps23	0.997336	1.37046e-07	2.63064e-06
As3mt	-0.583206	1.40766e-07	2.69809e-06
Zfp106	0.620246	1.42573e-07	2.72871e-06
Ninj1	0.633808	1.51866e-07	2.89809e-06
Apod	-1.20389	1.54295e-07	2.94016e-06
Zfp346	-1.11372	1.58598e-07	3.00898e-06
Arrdc3	-0.875465	1.61188e-07	3.04488e-06
Anxa2	-0.765927	1.72893e-07	3.24255e-06
Ckap4	0.83475	1.73631e-07	3.25173e-06
Gphn	0.617968	1.83965e-07	3.42718e-06
Raf1	-1.13429	1.84048e-07	3.42718e-06
Eif4ebp1	-0.985505	1.86705e-07	3.4717e-06
Olfr878	-1.47041	1.9873e-07	3.67961e-06
Eloc	-0.692783	2.05691e-07	3.8031e-06
Vps37b	-1.01722	2.08816e-07	3.85542e-06
Per1	0.910803	2.13456e-07	3.93555e-06
Adam9	0.76319	2.22128e-07	4.07818e-06
Top3b	-0.593439	2.30675e-07	4.22915e-06
Krt87	-1.44659	2.35315e-07	4.30817e-06
Arl14ep	-0.961221	2.36388e-07	4.32176e-06
Stbd1	-0.951247	2.38847e-07	4.36062e-06
Nrf1	-1.03285	2.40207e-07	4.37934e-06
Sh3glb1	-0.584216	2.43007e-07	4.42422e-06
Otub2	-1.14191	2.50047e-07	4.54605e-06
Vwa5a	-0.699339	2.55956e-07	4.62135e-06
Spag7	-0.744596	2.6521e-07	4.78071e-06
Cep170b	0.591055	2.65514e-07	4.78071e-06
Arglu1	1.20384	2.81059e-07	5.05365e-06
Pigo	0.7043	2.86913e-07	5.14476e-06
C1qa	-0.781522	3.01842e-07	5.39765e-06
Mrpl9	-0.634953	3.07136e-07	5.48289e-06
Smim22	-0.621895	3.0943e-07	5.51071e-06
Men1	-1.28754	3.15558e-07	5.61221e-06
Ppp1r13l	1.21725	3.23823e-07	5.74357e-06
Slc23a2	0.669864	3.29063e-07	5.8286e-06
Pnliprp1	-0.914569	3.30519e-07	5.83858e-06
Csmd1	-1.53079	3.41169e-07	6.01857e-06
Akr1c19	-0.583643	3.47203e-07	6.11676e-06
Rc3h2	0.916466	3.50509e-07	6.16669e-06
Rpl14	1.23062	3.55927e-07	6.2452e-06
Gm7962	-1.19964	3.63349e-07	6.34986e-06
Cxcl10	-0.932062	3.77517e-07	6.58866e-06
Reg3b	-1.49795	3.91571e-07	6.82482e-06
Tnks1bp1	-0.612849	3.93559e-07	6.85034e-06
Gm2774	-1.33902	3.96714e-07	6.89606e-06
Zfp598	0.660348	4.15659e-07	7.20623e-06
Mreg	-0.611736	4.37587e-07	7.56631e-06
Pnisr	1.02813	4.40332e-07	7.60372e-06
Cd93	-0.832386	4.50802e-07	7.77425e-06
Fam20a	1.1037	4.55062e-07	7.83739e-06
Vps36	-0.706305	4.70688e-07	8.09584e-06
Uqcrb	0.812011	4.74259e-07	8.14653e-06
Mir125b-2	-1.54703	4.7592e-07	8.15775e-06
Erbb4	-1.52099	4.7616e-07	8.15775e-06
Lsm12	0.710662	4.91481e-07	8.40921e-06
Txndc11	0.642215	5.6211e-07	9.53035e-06
Snx3	-0.674772	5.67954e-07	9.61696e-06
Bri3	-0.602512	5.717e-07	9.66786e-06
Rabggtb	0.696124	5.73092e-07	9.67889e-06
Wtap	-0.791575	5.73886e-07	9.67979e-06
Oma1	0.636787	5.85114e-07	9.85646e-06
Snx4	0.655498	5.95065e-07	9.99831e-06
Fbn1	-0.715709	6.22349e-07	1.04299e-05
Socs2	-0.859695	6.45424e-07	1.07752e-05
Sub1	0.633232	6.4745e-07	1.07952e-05
Adgrg6	-1.51739	6.53414e-07	1.08808e-05
Pex19	-0.773621	6.78041e-07	1.12765e-05
Kcnh2	-0.671636	6.82387e-07	1.13344e-05
Golm2	0.678746	7.02683e-07	1.16068e-05
Rgs1	-1.47973	7.02926e-07	1.16068e-05
ENSMUSG00000121186	-1.45192	7.13202e-07	1.17566e-05
Bpnt2	0.592954	7.22029e-07	1.18871e-05
Pdgfrb	-0.659098	7.25757e-07	1.19335e-05
Olfr285	-1.48701	7.49455e-07	1.22768e-05
St8sia5	0.887864	8.13802e-07	1.33142e-05
Cttnbp2	0.813429	8.15781e-07	1.33299e-05
P2ry1	1.10887	8.26813e-07	1.34933e-05
E2f4	0.6196	8.33297e-07	1.35821e-05
Ints13	0.710935	9.50097e-07	1.5314e-05
Zc3h7b	0.646882	9.86477e-07	1.58808e-05
Rab22a	-0.877941	1.04269e-06	1.67445e-05
Ppie	-0.923733	1.04535e-06	1.67666e-05
Sgms1	-0.865533	1.23701e-06	1.96958e-05
Lrp5	0.667824	1.24345e-06	1.97742e-05
Cacna1d	0.69794	1.26897e-06	2.01556e-05
Dmxl1	0.613268	1.2949e-06	2.05424e-05
Efcab15	-1.19046	1.31248e-06	2.07709e-05
Sncb	0.855943	1.35272e-06	2.13303e-05
Cacul1	-0.747773	1.36401e-06	2.14823e-05
Tfap4	-1.28542	1.41162e-06	2.21788e-05
Setdb1	0.653801	1.41806e-06	2.22265e-05
Mylip	-1.07396	1.48928e-06	2.33148e-05
Nod1	0.833361	1.54143e-06	2.40448e-05
Zfp1	-1.0027	1.55639e-06	2.42493e-05
Nxn	1.09319	1.56713e-06	2.43586e-05
Gab2	-0.804736	1.6278e-06	2.52415e-05
Hlcs	0.903939	1.6335e-06	2.52998e-05
Fga	-0.771958	1.63997e-06	2.53701e-05
Rps26	1.03724	1.66086e-06	2.56628e-05
Rps24	0.846773	1.70408e-06	2.62996e-05
Gnaz	0.701286	1.73634e-06	2.67605e-05
Megf9	0.629507	1.73804e-06	2.67605e-05
Klf7	-1.18692	1.75165e-06	2.69067e-05
Inava	-1.10465	1.82929e-06	2.80005e-05
Prdx6	0.697625	1.96258e-06	2.99706e-05
Slc25a22	0.791562	1.9766e-06	3.01494e-05
Zfhx2	0.745015	2.12814e-06	3.23854e-05
Cblc	-0.605998	2.14905e-06	3.26277e-05
Atg3	-0.604011	2.19857e-06	3.33022e-05
Rars2	0.740024	2.20611e-06	3.33776e-05
Arhgef37	1.43604	2.22173e-06	3.35751e-05
Gm9521	1.45333	2.23174e-06	3.36875e-05
Cep350	0.709007	2.23915e-06	3.37604e-05
Polr2e	-0.66115	2.25479e-06	3.3957e-05
Rapgef1	0.890008	2.31832e-06	3.48335e-05
Kmt2e	-0.668553	2.33549e-06	3.50512e-05
Sphk2	-0.631947	2.3631e-06	3.54248e-05
Rbm33	-0.587422	2.46905e-06	3.68862e-05
Dact2	-0.634659	2.57293e-06	3.83942e-05
Dusp6	0.850285	2.58577e-06	3.85418e-05
Nf2	-0.79839	2.71562e-06	4.02935e-05
Fstl1	-0.757482	2.80814e-06	4.15248e-05
Ppfia1	0.608318	2.83975e-06	4.19448e-05
Cxcl16	-0.948538	2.92201e-06	4.30614e-05
Atg14	-1.02859	3.03731e-06	4.46611e-05
Cox7a2l	1.12866	3.09912e-06	4.55188e-05
Enc1	-0.697233	3.13445e-06	4.59861e-05
Pax4	-1.35587	3.19726e-06	4.67501e-05
Gpn3	-0.718745	3.47815e-06	5.07437e-05
A130050O07Rik	-1.33593	3.61685e-06	5.26497e-05
Sdr39u1	-0.751489	3.72886e-06	5.41596e-05
Kcnj12	-1.29238	3.96539e-06	5.74673e-05
Hmgb2	-1.40954	4.13997e-06	5.98648e-05
Ccnl1	0.839586	4.22125e-06	6.09053e-05
Rpl27	0.608326	4.25106e-06	6.12565e-05
Orc6	0.727744	4.335e-06	6.22032e-05
Klhl24	-0.74852	4.3957e-06	6.2936e-05
Tle3	-0.580247	4.43356e-06	6.34086e-05
Smim10l1	-0.661137	4.45239e-06	6.36083e-05
Colgalt2	-1.1359	5.04204e-06	7.16408e-05
Prss2	-0.923366	5.10405e-06	7.23646e-05
Glt1d1	0.666847	5.13005e-06	7.25758e-05
Try5	-1.00228	5.32228e-06	7.50516e-05
Npy2r	-1.38576	5.34596e-06	7.53043e-05
Casq2	-1.26015	5.37814e-06	7.56063e-05
Klf10	-0.676332	5.9788e-06	8.34097e-05
Lrrc10b	-1.07549	6.19143e-06	8.61004e-05
Lama4	-0.730024	6.2316e-06	8.65669e-05
Efcab1	-0.609731	6.56598e-06	9.08259e-05
Rem2	1.25657	6.88233e-06	9.4896e-05
Clk1	-0.686367	7.45536e-06	0.000102156
Car12	-1.37335	7.65526e-06	0.000104785
Gm37363	-1.14228	7.69152e-06	0.000105068
Slc7a6	0.886526	8.01236e-06	0.000108875
Ybey	-0.959761	8.23111e-06	0.000111384
Flot1	-0.732716	8.34724e-06	0.00011249
Atp5md	-0.621458	8.76651e-06	0.000117776
Wdr73	-0.779663	8.91415e-06	0.000119391
Mideas	-0.909692	9.12761e-06	0.000122
Galnt10	0.691512	9.38277e-06	0.000125027
Gm15604	1.11203	9.67316e-06	0.000128504
Trps1	1.06907	9.69404e-06	0.00012865
Zg16	-1.30599	9.82711e-06	0.000130152
E2f7	-1.34417	9.89835e-06	0.000130963
Slc35e1	0.972122	9.9558e-06	0.000131324
Vipr1	1.08286	1.01493e-05	0.000133525
Tfpi2	-1.0718	1.01549e-05	0.000133525
Pwwp3b	0.746528	1.01698e-05	0.000133525
Hnrnph3	-0.717589	1.01737e-05	0.000133525
Nrbp1	0.73088	1.03029e-05	0.000135084
Denr	-0.626328	1.05031e-05	0.000137434
E4f1	-0.919942	1.12029e-05	0.000145716
Stk38l	0.907605	1.12365e-05	0.000146008
Spg21	-0.615832	1.12688e-05	0.000146282
Col4a3	-1.27921	1.13912e-05	0.000147724
Lad1	-0.718793	1.1933e-05	0.000154139
H1f2	-0.85127	1.21104e-05	0.000155968
Tmed1	-0.813258	1.22203e-05	0.000157228
Nudt4	-0.860669	1.22915e-05	0.000157989
Cfap410	-0.595708	1.27505e-05	0.000163247
Eps15l1	0.59554	1.27925e-05	0.000163624
Nek9	0.649308	1.3394e-05	0.000170483
Mrs2	-0.760648	1.34255e-05	0.000170718
Sv2b	-0.839208	1.3732e-05	0.00017377
Rflna	0.767454	1.38105e-05	0.000174595
Fzd3	0.671991	1.38698e-05	0.000175174
Fat3	-1.29713	1.40179e-05	0.000176704
Plin2	-0.725271	1.42004e-05	0.00017866
Arhgap35	0.714927	1.45527e-05	0.000182916
Arid5a	-1.222	1.4678e-05	0.000184314
Kpna2	0.824528	1.48293e-05	0.000186035
Fbp1	-0.619295	1.57559e-05	0.000196716
Selenow	-0.987308	1.58608e-05	0.000197836
Rnf123	-0.662284	1.63111e-05	0.000203164
Vamp8	-0.617915	1.64091e-05	0.000203897
Lmo1	-0.766641	1.69095e-05	0.000209853
Zfp263	-0.651899	1.70836e-05	0.000211474
Plch1	0.820076	1.80491e-05	0.000223003
Zmynd19	0.751939	1.82216e-05	0.000224922
Mapk6	-0.665424	1.82469e-05	0.000225022
Plekhm3	-0.845234	1.94899e-05	0.000238998
Scarb1	0.928905	1.96538e-05	0.000240782
Abhd4	-0.803555	1.97659e-05	0.000241929
Tmem181a	-0.596588	2.0098e-05	0.000245763
Mtrr	-0.609698	2.03412e-05	0.000248505
Btg3	-0.816057	2.04724e-05	0.000249874
Rpl32	0.678766	2.06504e-05	0.000251577
Spopl	-0.90707	2.16551e-05	0.000262837
Med20	-1.06458	2.20228e-05	0.00026631
G6pdx	0.609149	2.23383e-05	0.000269877
Asb11	0.98075	2.2565e-05	0.000271862
Gpr85	-1.04533	2.3259e-05	0.000279193
Dnajb5	-0.92311	2.35714e-05	0.000282167
Abi1	-0.604748	2.39337e-05	0.00028624
Zkscan1	-0.604379	2.43502e-05	0.000290691
Btf3-ps11	-1.18971	2.46615e-05	0.000293602
H2-Q6	-0.613048	2.46975e-05	0.000293764
Tnfrsf21	-0.590029	2.52468e-05	0.00029948
Rnmt	-0.647617	2.57468e-05	0.000304792
Vgll4	-1.01373	2.57646e-05	0.000304792
Mtmr10	0.876231	2.73974e-05	0.000322357
Ccl2	-0.855501	2.74532e-05	0.000322457
Nfyc	-0.928968	2.84067e-05	0.000332437
Mat2a	0.681452	2.8985e-05	0.000337995
Manea	-1.01208	2.93854e-05	0.000342053
Sp1	0.611512	2.99699e-05	0.000347927
Acta2	-1.03809	3.01978e-05	0.000350041
Prrx1	-1.1902	3.02055e-05	0.000350041
Zfp592	-0.616683	3.08984e-05	0.000357754
Tarbp1	0.886712	3.098e-05	0.00035838
Fkbp9	-0.665079	3.15255e-05	0.000363726
Hivep1	0.929972	3.17593e-05	0.0003661
Mfsd2a	1.28171	3.18262e-05	0.000366548
Asah2	0.605999	3.18749e-05	0.000366786
Mea1	-0.624542	3.19051e-05	0.000366811
Vti1a	-0.8359	3.36201e-05	0.000383827
A630023A22Rik	-1.17855	3.52078e-05	0.000400554
Olfr433	-1.15697	3.52892e-05	0.000401131
Kat2a	0.753004	3.54911e-05	0.000402725
Rpl22l1	0.80224	3.62241e-05	0.000409621
Elovl6	0.640278	3.89168e-05	0.000434804
Rab5a	-0.765198	3.90123e-05	0.000435499
Ubtd2	-0.923072	3.94402e-05	0.000439524
Sh3gl2	0.580743	3.98052e-05	0.000443214
Snhg6	-1.04942	4.13746e-05	0.000458735
4930524O07Rik	1.21526	4.45407e-05	0.000491339
Nedd9	-0.592623	4.48524e-05	0.000493944
Klhl17	0.862892	4.5399e-05	0.000499122
Tfdp2	-1.08061	4.64371e-05	0.00050925
Akap6	0.676284	4.79231e-05	0.000524227
Timm29	0.755961	4.9304e-05	0.000536638
Ephb2	-0.779862	4.93669e-05	0.000536875
Cfdp1	-0.704729	4.96935e-05	0.000539082
Lsamp	-1.20188	4.98389e-05	0.000540211
Alg8	0.765082	5.00549e-05	0.000541654
Gm52981	-1.18238	5.05058e-05	0.000546081
Fmc1	-0.821984	5.06196e-05	0.000546859
Stoml1	-0.679099	5.22296e-05	0.000561007
Uqcc3	-0.874126	5.26454e-05	0.000564251
Enam	-0.984402	5.26561e-05	0.000564251
St7l	0.613225	5.37535e-05	0.000574543
Carhsp1	0.738914	5.40013e-05	0.00057672
Usp16	0.676659	5.41254e-05	0.000577574
Gm6789	1.11036	5.42688e-05	0.000578631
Vps26b	-0.596112	5.44112e-05	0.000579676
Fzd4	-1.1482	5.47443e-05	0.00058275
Sema4a	-0.665955	5.52345e-05	0.000586536
Pmepa1	-1.13541	5.63284e-05	0.000596697
Ina	0.823818	5.65486e-05	0.000598545
Zfp318	0.763932	5.66077e-05	0.000598686
Ttn	-1.0476	5.84418e-05	0.000615098
Scnn1g	-0.874117	5.87006e-05	0.000617032
Mtmr12	0.794615	5.90826e-05	0.000618356
Rora	-0.683771	5.97811e-05	0.000625167
Clns1a	0.639615	6.27462e-05	0.00065356
Rpsa	0.780774	6.332e-05	0.000657964
Lamtor4	-0.685693	6.34524e-05	0.000658816
Rbx1	-0.879597	6.46724e-05	0.00067095
Eid1	0.894256	6.6637e-05	0.000690207
Gm5532	-1.10373	6.76342e-05	0.000698904
Gdf15	-0.704158	6.95218e-05	0.000716145
Ppid	0.703451	6.99178e-05	0.000718982
Slc25a5	0.686412	6.99548e-05	0.000718982
Pus10	0.799561	7.00171e-05	0.000718982
Gabarapl2	-0.75629	7.29873e-05	0.000747133
Rab43	-1.02214	7.57556e-05	0.000773051
Ccn2	-0.921557	7.59578e-05	0.000774509
Tmem163	0.740276	7.60274e-05	0.000774615
Nt5c2	0.612145	7.63871e-05	0.000777452
Phyhipl	-0.621127	7.64248e-05	0.000777452
Flcn	-0.651002	7.68721e-05	0.00078018
Plin3	-0.771498	7.70059e-05	0.000780932
Cacnb2	-0.754702	7.76674e-05	0.00078642
Gm2a	-0.725518	7.80877e-05	0.000789046
Uba3	-0.600742	7.81078e-05	0.000789046
Lgi2	1.08834	7.84563e-05	0.000791954
Gabpb1	-0.892728	7.89578e-05	0.000795788
Gap43	-1.14376	7.91547e-05	0.000797157
Pdk4	-0.738723	7.99427e-05	0.000803236
Paxbp1	0.72736	8.05902e-05	0.0008085
Hcn4	0.963238	8.06844e-05	0.000808824
Trpm4	-0.631462	8.59265e-05	0.000856121
Traf5	-0.916877	8.62625e-05	0.000858815
Numb	0.891654	8.89908e-05	0.000882616
Jun	-0.622636	8.92851e-05	0.000884864
Cry2	-0.612502	9.03293e-05	0.000893857
Tent4b	0.60833	9.29238e-05	0.000916063
Fndc10	0.978519	9.37589e-05	0.000922904
Cd2ap	0.716243	9.56961e-05	0.000941264
Prr14l	0.633734	9.68102e-05	0.000950791
Cactin	1.06558	9.83201e-05	0.000964895
Hcar2	0.703689	9.96222e-05	0.000975477
Spata13	-0.71817	0.000100416	0.000980316
Cab39l	-0.886119	0.000100912	0.000983648
Eif4e	-0.589175	0.000101305	0.00098487
Nipal3	-0.686657	0.000101658	0.000987275
Fchsd1	0.896749	0.000102985	0.000998677
Tspan4	-0.794215	0.000104845	0.00101573
Rpl19	0.825326	0.000108836	0.0010492
Scaf4	0.618985	0.000110507	0.00106452
Scel	0.604882	0.000112012	0.00107741
Sipa1l2	-0.823137	0.000112126	0.00107741
Nid2	-0.832579	0.000112433	0.00107774
Cep57	-0.80624	0.000113636	0.00108665
Ufsp2	-0.619054	0.000116152	0.00110424
Rcl1	-0.683109	0.000117016	0.00111159
Avpi1	-1.05315	0.00011728	0.00111254
Aldh1b1	-0.753236	0.000117382	0.0011127
Cdon	0.760773	0.000118635	0.00112377
Rpl28	0.713829	0.000122086	0.00115478
Fbxl4	-0.585767	0.000123958	0.00117118
Slc26a2	0.695367	0.000123999	0.00117118
Uck1	0.799563	0.000124214	0.00117152
E130308A19Rik	-1.13091	0.00012485	0.00117666
Gins3	0.873759	0.00012506	0.0011778
Nat9	-0.614166	0.000126071	0.00118647
Ranbp3	0.586708	0.000126958	0.00119395
Mapk10	-0.839747	0.000127274	0.00119606
Clcn2	1.00169	0.000128725	0.00120883
Il18r1	-1.15806	0.00013063	0.00122344
Zfp597	0.942726	0.000133949	0.00124981
Tmem35b	-1.00811	0.000135457	0.00126028
Coq8a	-0.717085	0.000135892	0.00126278
Inpp5k	-0.602745	0.000137636	0.00127692
Tsku	0.928753	0.000139348	0.00129005
Phkg2	-0.783588	0.000140063	0.00129575
Pxylp1	0.880513	0.000141008	0.00130357
Ndufaf6	-0.886657	0.000141124	0.00130372
Brd9	0.668994	0.000143258	0.00131878
Rfng	0.773273	0.000143982	0.00132423
Dffb	0.688469	0.00014478	0.00132999
Snap91	-0.846891	0.00014652	0.0013422
Gm43379	-1.09181	0.000150389	0.00137353
Zfyve9	0.677501	0.000151882	0.00138452
Zdhhc18	0.973931	0.000153228	0.00139582
Gpr180	0.599705	0.000163066	0.00148028
Rps4l	0.635677	0.000163988	0.00148761
Tnip1	-0.783763	0.000166084	0.00150142
Itih3	-1.15788	0.000167525	0.00151131
Brd3os	-0.974311	0.00017193	0.00154677
Abraxas2	0.668887	0.000173432	0.00155922
Fcrl1	-1.14185	0.000176283	0.00158159
Gm12816	1.0213	0.000177526	0.00159055
Taar1	0.970913	0.00017813	0.00159487
Mir92b	-1.08407	0.000187298	0.00167352
Gm24119	-0.829772	0.000194552	0.00173006
Gm37945	-1.14612	0.000195216	0.00173478
Cox16	-1.0643	0.000196351	0.00174233
Rgp1	0.73657	0.000198576	0.00175867
Nras	-0.594925	0.000203785	0.00180236
Tanc2	0.587976	0.000206435	0.00182455
Eml5	0.610234	0.000208451	0.00183988
Ergic2	0.721193	0.000211508	0.00186435
Tbc1d30	0.725612	0.000214222	0.00188573
Ighm	1.13963	0.000214493	0.00188685
Klf11	-1.0745	0.000215383	0.0018934
Usp3	-0.808155	0.000220127	0.00192991
Cabp7	-0.921913	0.000220402	0.00193103
Klhl28	0.745059	0.000222413	0.00194604
Vopp1	-0.898097	0.00022481	0.00196438
Spout1	0.626606	0.000225237	0.0019668
Ociad2	-0.621139	0.000225748	0.00196995
Ttpal	0.917566	0.000226808	0.00197787
Scml4	0.970022	0.00023036	0.00200217
Tfb2m	-1.00515	0.00023212	0.00201613
Gm47824	-1.13211	0.000233791	0.0020266
Pebp1	0.992385	0.000238562	0.00206385
Phf14	0.592476	0.000243981	0.00210651
Sp2	-0.890997	0.000246748	0.00212343
Pcgf1	-1.04785	0.000248505	0.00213714
Neil2	-0.763905	0.000254123	0.00217686
Piga	1.08023	0.000255289	0.00218256
Noa1	0.742653	0.000255673	0.00218441
Wasf2	-0.724403	0.000263054	0.00224306
Zswim5	0.603045	0.000275164	0.00233265
Ddt	-1.1091	0.000287722	0.00242495
Gm3329	-0.987881	0.000292912	0.00246235
Tab2	-0.752312	0.000296174	0.00248817
Fut1	-1.01553	0.000300175	0.00251838
Oxnad1	-0.918154	0.000304183	0.00254727
Gm35279	-0.931575	0.000319036	0.00265972
Mbtps1	-0.652225	0.000320461	0.0026699
Spidr	0.592054	0.00033159	0.00275735
Dek	-0.831748	0.000338581	0.00280655
Cip2a	-0.715628	0.000338942	0.00280776
Gm37048	-0.972949	0.000342729	0.00283554
Tada2b	0.660634	0.000348681	0.00288094
Gm5105	1.04934	0.000348877	0.00288094
H2ac6	-0.756175	0.000360063	0.00296021
Rnf146	-0.960578	0.000363421	0.00298219
Cop1	0.86795	0.000365113	0.0029942
Maf1	-0.742575	0.000372488	0.00304894
Atp13a3	0.585485	0.000373287	0.00305137
Dym	0.721478	0.000374933	0.00306129
Rbm6	0.642293	0.000376593	0.00307293
Gm15345	-1.00744	0.000381189	0.00310655
Casp2	-0.799849	0.000383493	0.00311949
Lactb	0.824197	0.000387184	0.00314282
Rsad1	-0.968394	0.000387322	0.00314282
Gm7706	-0.958068	0.000392995	0.00318489
Pramel11	-1.09197	0.000393329	0.00318562
Sele	-1.08847	0.000397782	0.00321969
Jarid2	0.778549	0.000404002	0.00326802
Ppt2	1.0018	0.000406337	0.00328487
Klhl12	-0.69057	0.000423451	0.00341057
Elac1	-0.719536	0.000425198	0.00342253
Gm48951	-1.08251	0.000441274	0.00354067
Trappc14	0.663079	0.000441501	0.00354067
Hlf	-1.01535	0.000447209	0.00357548
Rdh13	0.592164	0.000456677	0.00364672
Prob1	0.906273	0.000462817	0.0036935
Erg28	-0.641359	0.000463862	0.00369957
St3gal1	-0.789566	0.000465429	0.00370755
Zkscan14	-0.668578	0.000468369	0.00372643
Pparg	-0.78774	0.000473294	0.00375875
Syf2	-0.651815	0.000473853	0.0037609
H2az1	-0.618023	0.000475292	0.00376668
Xk	0.607677	0.000475446	0.00376668
Esrrg	0.889925	0.000479508	0.00379657
D630045J12Rik	0.595649	0.000486254	0.00384067
Pard6g	-0.811567	0.000487529	0.00384842
Fbxo7	-0.598287	0.000499823	0.00392885
Rilpl2	0.90621	0.000504986	0.00396581
Rpl17	0.812608	0.000507527	0.00398223
Irak1bp1	-0.597661	0.000520397	0.00407343
Ctdspl	-0.604101	0.000524992	0.00410448
Dnaja1	0.720114	0.000529075	0.00413146
Phaf1	-0.600672	0.000532229	0.00415007
Fbxo33	0.648379	0.000544601	0.00423247
Pla2g1b	-1.05962	0.000548686	0.00426169
Cnnm1	0.750813	0.000556425	0.00431667
Ptprr	0.863901	0.000558686	0.00433164
Rps6ka5	-0.790245	0.000559078	0.00433211
Safb2	0.607722	0.000560559	0.00434101
Fam117b	0.985894	0.000564055	0.00436292
Zfp112	-1.03207	0.000568628	0.00439568
Pofut1	0.611475	0.000571074	0.00440959
Spink1	-0.989656	0.000571438	0.00440959
Arhgap12	-0.609849	0.000574462	0.0044277
Chtf18	-1.0572	0.000581116	0.00447634
Gm4834	-1.05837	0.000586966	0.00451342
Zfp322a	-0.685832	0.000587469	0.00451463
Casp7	-0.739805	0.000593129	0.00455037
Fam53b	1.02149	0.000594026	0.00455431
Tgm2	-0.638776	0.000607221	0.00464459
Col15a1	-0.583183	0.000614129	0.00469468
Foxc1	-1.04482	0.000616498	0.00471003
Cfap298	-0.609757	0.000627176	0.00478322
Trp53inp1	-0.635578	0.000634548	0.00483111
Zcchc2	0.632285	0.000639565	0.00485583
Topbp1	0.744874	0.000653515	0.00494086
Zfp385b	-0.970025	0.000667915	0.00503227
Armc1	-0.792332	0.000678204	0.00509803
Ppm1k	-0.663471	0.00067863	0.00509831
Gm45887	-1.0414	0.000679656	0.00510308
Hey1	-1.03021	0.000697891	0.00522499
Pard3	0.5944	0.000701465	0.00524574
Gucy2f	-0.887511	0.000708316	0.00528789
Rtn1	-0.646839	0.000724025	0.00539593
Ccdc9b	-0.91436	0.000729666	0.00543414
Mettl18	-0.962392	0.000729984	0.00543414
Brwd3	0.911919	0.000741795	0.00550951
Acd	0.608375	0.000749379	0.00555322
Hmg20b	-0.739173	0.000750583	0.00555353
Col8a1	-0.935627	0.000750653	0.00555353
Mrps16	-0.611953	0.000750695	0.00555353
Pdgfb	-0.874482	0.000754673	0.00557349
Lrrtm2	1.03555	0.000759751	0.00560783
Fam185a	-0.726216	0.000769358	0.00565957
2700054A10Rik	-0.893604	0.000776488	0.00570239
Ccdc130	-0.83534	0.000778021	0.00570839
Gm12912	1.00623	0.000784761	0.00575344
Chl1	-0.910595	0.000785549	0.00575551
Dgkz	0.668435	0.00079087	0.00577556
Poc5	-0.701519	0.000813387	0.00591686
Efna1	-0.841287	0.000822639	0.00597087
Defb1	0.844254	0.000828912	0.00600973
Eya1	-0.894344	0.000851529	0.00615343
Amotl2	-0.751015	0.000852885	0.00615622
Bbs7	0.607504	0.000881406	0.00634806
2210011K15Rik	-1.0089	0.000907261	0.00651275
Slco2a1	-0.585949	0.000908395	0.00651731
S100pbp	0.798845	0.000910509	0.00652532
Kmt5a	0.837222	0.0009213	0.00659903
Mbd2	0.740753	0.000933427	0.00667127
Ect2l	-1.00407	0.000935289	0.00667728
Bicd2	0.632823	0.00094755	0.00675744
Trmt11	-0.621214	0.000951551	0.00678227
Zfp809	-0.838199	0.000953625	0.00679335
Ubxn10	-0.816948	0.000961439	0.00683783
Comt	-0.75517	0.000965086	0.00686003
Fra10ac1	-0.686927	0.000971931	0.00690119
Serpinb9	-0.737866	0.000972737	0.00690316
Tnrc6c	0.752923	0.000994948	0.00704166
ENSMUSG00000120593	-0.850668	0.00101946	0.00720607
Hps1	-0.597299	0.00101983	0.00720607
Gm14519	-0.980341	0.00103757	0.0073212
Cpeb2	0.780338	0.00103837	0.0073212
Cox18	0.6787	0.00104561	0.00736436
Ctss	-0.61935	0.00105081	0.00738899
Sdsl	-0.886063	0.001078	0.007568
Rimkla	-1.00356	0.00108653	0.0076156
Rab21	-0.635663	0.00109966	0.0076994
Gm7072	-0.921468	0.00112177	0.0078332
Rhou	-0.836718	0.00112282	0.00783638
Bckdha	-0.689598	0.00112838	0.00787097
Tpcn1	0.651367	0.00114637	0.00797945
Zbtb7c	-0.908582	0.00115181	0.008013
Stox1	0.729416	0.00115496	0.00803068
Ccng2	-0.908022	0.00116456	0.00808881
Apip	-0.605015	0.0011718	0.00813477
Rras2	-0.702355	0.00119354	0.00826815
Crebzf	-0.584197	0.00120138	0.00831804
1810010H24Rik	-0.977519	0.00120701	0.00834817
Oprm1	-0.996225	0.00121396	0.00839179
Mmp24	0.655078	0.00123792	0.00852586
Zbtb17	-0.681056	0.00123977	0.00853408
Thoc1	0.736248	0.00126144	0.00866957
Ssc4d	0.792486	0.00126926	0.00871874
Sstr3	-0.625874	0.00128434	0.00879924
Hmgxb4	-0.680443	0.00129124	0.00883376
Tmem212	0.990858	0.00129849	0.0088729
Arhgap42	-0.825953	0.00130028	0.0088805
Six4	0.901476	0.00130331	0.00888726
Elf4	-0.827223	0.00131198	0.00893705
Morn4	-0.973806	0.00131524	0.0089546
Hipk2	0.938679	0.00131627	0.00895691
Lrrc73	0.699247	0.00132322	0.00899487
Swap70	-0.794104	0.00132471	0.00899566
Atad3a	0.747626	0.00133955	0.00908699
Nmnat3	-0.826256	0.00135353	0.00916277
Scn10a	-0.979064	0.00135533	0.0091702
Gm8355	0.879921	0.00137603	0.00929587
Cab39	-0.588097	0.00139924	0.00943312
Arid5b	0.748644	0.00140081	0.00943884
Atf3	-0.914987	0.00144147	0.00968786
Camta2	0.735753	0.00146522	0.00980714
Mamdc2	-0.941721	0.00147833	0.00988475
Timp2	-0.690886	0.00150328	0.0100106
Ssbp3	-0.90254	0.00151742	0.0100791
Rps15a	0.857401	0.00154159	0.0102293
Pik3r2	-0.803749	0.00154549	0.0102449
Arhgap44	-0.692061	0.00155828	0.0103139
H2ac21	-0.896541	0.00157031	0.0103829
Dgat2	-0.973912	0.0015711	0.0103829
Rsl1	0.965831	0.00160061	0.010551
Mtg2	-0.835921	0.00160138	0.010551
Otud7b	0.608594	0.00160993	0.0105967
Sugp1	0.603559	0.00161409	0.0106187
Atp2b3	-0.830505	0.00162075	0.0106518
Mfsd5	0.656643	0.00162531	0.010671
Rnf7	-0.744736	0.00162731	0.010674
Fam222a	-0.918873	0.00167059	0.010914
Rfc4	-0.808983	0.001673	0.0109238
ENSMUSG00000120113	-0.675244	0.0016838	0.0109882
Fam151b	-0.678051	0.00169174	0.0110241
Cnot8	-0.596035	0.00169612	0.0110471
ENSMUSG00000120352	-0.935241	0.00170942	0.0111172
Gm14032	-0.961398	0.00173433	0.0112568
Gm43336	-0.832215	0.00174193	0.0112893
Gm36985	0.960918	0.0017513	0.0113444
Itpkc	0.622232	0.00178307	0.011516
Tmem186	0.710044	0.0017953	0.0115778
Gm16156	-0.788244	0.00186409	1
Hes1	-0.763982	0.00186759	0.0119848
Taf8	-0.843431	0.001871	0.0120009
Gm6170	0.94447	0.00187456	0.0120178
Rpl5-ps2	0.923367	0.00187975	0.0120452
Ppp1r12b	0.918348	0.00189302	0.0121183
Pdp1	0.636271	0.00189846	0.0121472
Umad1	-0.862495	0.00192686	0.0123048
Rai1	0.72685	0.00193596	0.0123508
Ldhb	0.667026	0.00195289	0.0124285
Rmnd5a	-0.651632	0.00199186	0.0126581
ENSMUSG00000120970	0.94994	0.00204397	0.0129577
Pik3ip1	-0.928484	0.0020536	0.0129998
Bsn	0.599184	0.00205552	0.0130057
Gm48314	-0.929218	0.00206983	0.0130686
mt-Tn	-0.776486	0.00208155	1
Ccdc91	-0.624688	0.00208752	0.0131509
Rhoq	-0.815798	0.00212919	0.013394
Nos1	-0.927619	0.00213465	0.0134219
Mrpl17	-0.5881	0.0021517	0.0135161
Camkv	-0.8164	0.00216406	0.0135777
Sh2b2	-0.943866	0.00216462	0.0135777
Them4	-0.912741	0.00220351	0.0137754
Gid4	-0.72151	0.00224272	0.0139804
Prps1l3	0.664011	0.00224971	0.0140106
Ccdc122	-0.936885	0.00227018	0.0141246
Gpr37	-0.869273	0.0023237	0.0144028
Prdm10	-0.589919	0.00232862	0.0144264
Col7a1	-0.925763	0.00235067	0.0145423
Tnrc6a	0.709833	0.00237035	0.0146502
Etv1	-0.647873	0.00239165	0.0147749
Rfc2	-0.696307	0.00239592	0.0147943
Cybc1	-0.74205	0.0024183	0.0149031
Gm47700	-0.797576	0.00242427	0.0149087
Fan1	0.635949	0.00242471	0.0149087
Il2rg	-0.759553	0.00243569	1
Scin	-0.793108	0.00244378	0.0150118
Gm50166	-0.772907	0.00246227	1
Prss8	-0.768767	0.00248524	0.0152236
Bcl2l11	-0.698385	0.00248863	0.0152301
Mbnl3	-0.795235	0.00249666	0.015272
Zfp738	0.740524	0.00251048	0.0153422
Col5a3	-0.867631	0.00255219	0.0155607
Zscan26	-0.756625	0.00258115	0.0156861
Tie1	-0.698577	0.00261084	0.0158472
Cd276	0.623489	0.00261816	0.0158815
Crebl2	-0.802867	0.00262525	0.0159171
Zfp189	-0.763432	0.00263154	0.0159415
9530003J23Rik	-0.759864	0.00263171	0.0159415
AI597479	0.652446	0.0026964	0.0163031
Arx	-0.642513	0.00270057	0.0163134
Rrp7a	0.66368	0.0027006	0.0163134
Erbb3	-0.770701	0.0027512	0.0165884
Stk10	-0.794709	0.00276771	0.0166803
Tfcp2	-0.593907	0.00279837	0.016834
Katnb1	-0.691538	0.00282078	0.0169298
ENSMUSG00000120112	-0.71462	0.00282569	0.0169438
Cuzd1	-0.772739	0.00283546	0.0169946
Hpf1	-0.590624	0.00287587	0.0172209
Gtsf1	0.759554	0.00291828	1
Hebp1	-0.906037	0.0029661	0.0176884
ENSMUSG00000120183	0.905017	0.00296989	0.0177028
Rab14	-0.778004	0.00298966	0.0178126
Nr4a3	0.777706	0.00302254	0.0179757
Gm50222	-0.906522	0.0030302	0.0180131
Cnksr3	-0.812746	0.00304199	0.0180628
Lgr6	-0.869956	0.00307427	0.0182006
Tppp3	-0.796577	0.00308118	0.0182167
Col1a2	-0.646437	0.0031371	0.0185222
Pcbd2	-0.699926	0.00316953	0.0186547
2610507B11Rik	0.583618	0.00317429	0.0186743
Tmem8b	-0.724802	0.00317775	0.0186862
Chchd2	-0.747726	0.00318217	0.0186946
Hdac9	0.899352	0.00318345	0.0186946
8030462N17Rik	-0.610301	0.00318609	0.0187016
Areg	-0.759783	0.00319842	0.0187572
Rhov	-0.888331	0.00324006	0.0189843
Paqr3	-0.812446	0.00324721	0.0190177
Brcc3	0.641078	0.00333898	0.0194593
Slc25a19	-0.738681	0.00337825	0.0196706
Pcdha2	0.902443	0.00338243	0.0196862
Gm8326	0.834185	0.00342253	0.0198657
Dram2	-0.62285	0.00344269	0.0199522
B4galt7	-0.801727	0.0034434	0.0199522
Yju2	-0.677404	0.00346026	0.0200232
Zfp316	0.816448	0.00350985	0.0202604
Abca17	-0.763643	0.00351144	0.0202604
Bicra	-0.804833	0.00354267	0.0203828
A130010J15Rik	0.80885	0.00354538	0.0203895
Gtf2h4	-0.586568	0.00355304	0.0204126
Slfn5	-0.861456	0.003562	0.0204401
Tsga10	0.659574	0.00356749	0.0204626
Prkd1	0.614299	0.00357479	0.0204954
Timm9	0.749274	0.00358073	0.0205128
Lamtor3	-0.59704	0.00358095	0.0205128
Fam187b	0.805781	0.00367313	0.021004
Pcdhb19	0.791075	0.00368126	0.0210229
Rgs17	0.769169	0.00368961	0.0210614
Mettl6	-0.616683	0.00371175	0.0211785
Gm28960	-0.872676	0.00373442	0.02128
Egfem1	-0.765971	0.00374581	0.0213356
Birc3	-0.664843	0.00374921	0.0213457
Mettl17	0.655281	0.0038036	0.0215895
Vmn1r19	-0.740879	0.00380755	0.0216026
Snx7	-0.625839	0.0038553	0.0218404
Marchf11	-0.723889	0.00385931	1
Ccdc84	0.64578	0.00386155	0.0218615
Coq3	-0.701521	0.00388925	0.0219897
Gm33989	-0.626382	0.00389882	0.0220343
Nek1	-0.604956	0.00398004	0.0224062
Map3k21	-0.622435	0.00402101	0.0226076
Sf3b4	0.617521	0.00402434	0.0226166
Ppard	-0.677772	0.00402891	0.0226325
Gm52969	-0.825408	0.00404575	0.0227174
Srf	-0.649554	0.00406649	0.0228142
Hcn2	0.759277	0.00410485	0.0229881
Anxa3	-0.624684	0.00410782	0.0229881
Depdc7	-0.764548	0.00410804	0.0229881
Nckap1l	-0.849135	0.00415878	0.0232323
Zcchc24	-0.815649	0.00433559	0.0240555
Triap1	0.798686	0.0043803	0.0242648
Gm18577	-0.756476	0.00438074	0.0242648
Coro1a	-0.812818	0.00442091	0.0244562
Msl3l2	-0.824808	0.00447007	0.0246968
Cenpq	-0.862105	0.00447911	0.0247363
Apbb1ip	-0.654221	0.00455875	0.0251125
Cds1	0.815244	0.00458152	0.0251955
Gm45159	-0.772536	0.00459719	0.0252604
Ppia	-0.61717	0.00460098	0.0252706
Gnat2	-0.867857	0.00463971	0.0254619
Mrpl51	-0.793907	0.00465364	0.0255277
Gm4651	-0.758342	0.0046712	0.0256025
Sparcl1	-0.624684	0.00471305	0.0258102
9930021J03Rik	0.785787	0.00477252	0.0260813
Eri1	-0.649812	0.00477992	0.0261108
Gm4791	0.834028	0.00480851	0.026256
H2ac8	-0.832504	0.00482335	0.026326
Apc2	0.858206	0.00489024	0.0266134
Gm49041	-0.818203	0.00492712	0.0267695
Cib2	-0.692487	0.00493344	0.0267893
Zfp217	-0.70381	0.00496942	0.0269544
1700007L15Rik	-0.859736	0.00497432	0.0269699
Il18rap	-0.840339	0.0049793	0.026979
Fam32a	0.59476	0.00503818	0.0272483
Gnptab	0.65458	0.00514781	0.0277379
Plxnd1	-0.676192	0.00515286	0.0277537
Tpi-rs8	0.785734	0.0051975	0.0279021
Tnfrsf11a	0.694285	0.00524142	0.0280802
Zbtb45	0.624116	0.00524432	0.0280843
Gm7670	0.847404	0.00526122	0.0281633
Klk1b15-ps	-0.690594	0.00526484	1
Adgra3	0.750755	0.0052824	0.0282535
Ltbp4	-0.613733	0.0053292	0.028434
E130309D02Rik	0.602843	0.00537561	0.0286349
Egr1	0.727249	0.00541042	0.0287851
Zim1	-0.639337	0.00543324	0.0288947
8030453O22Rik	0.752322	0.00550541	0.0292429
Gm5869	0.849146	0.00552489	0.0293344
Il11ra1	0.848677	0.00554494	0.029417
Cited4	0.798574	0.00555434	0.0294465
Gm6392	0.843429	0.00557633	0.0295218
Dyrk2	0.594195	0.00559806	0.0295907
Nphp4	0.780099	0.00563987	0.0297516
Gp2	-0.851254	0.00569591	0.029993
Ercc4	-0.663722	0.00577187	0.0303377
Srrm3	0.812763	0.00586148	0.0307592
Dynll1	0.580323	0.00591093	0.0309814
Ropn1l	0.793986	0.00596831	0.0312321
Tnfaip2	-0.818155	0.00598379	0.0313006
Gm50059	0.812186	0.00599444	0.0313437
Tonsl	0.842442	0.00599761	0.0313478
Rsbn1l	0.709535	0.00603877	0.0315251
Siah1a	-0.829303	0.00607083	0.0316419
Cdkn2b	-0.771236	0.0060746	0.0316489
Tmem170b	0.757779	0.00615674	0.0320131
Sos1	0.644471	0.00620764	0.0322521
Gm42067	0.81651	0.00622555	0.0323194
Osgepl1	0.829307	0.00623178	0.032339
Akna	-0.830399	0.00629065	0.0325798
Spire2	0.827716	0.00632953	0.032686
Zfp180	-0.701069	0.00633117	0.032686
Pigz	-0.666408	0.0063599	1
Dll1	-0.580529	0.00639636	0.0329568
Egln1	0.645144	0.00640603	0.0329813
Cdc14b	-0.81811	0.00641206	0.0329994
Pik3r3	0.726952	0.00647585	0.0332883
Cox7b	0.590736	0.00648567	0.0333257
Anks1b	-0.825068	0.00649878	0.0333658
Rnps1	-0.673459	0.00657777	0.033693
Lingo1	0.7072	0.00662777	0.0339225
Tamalin	0.64444	0.00669125	0.0341604
Gpbp1	-0.640214	0.00681159	0.0346598
Exoc3l2	-0.82051	0.00682311	0.0347042
Senp8	-0.724033	0.00691739	0.0351025
Smim5	-0.641373	0.00693557	1
D830030K20Rik	0.659773	0.00697474	1
Dnajc14	0.592691	0.00698359	0.0353835
Cpa2	-0.635109	0.00701679	0.0355242
Rnasel	-0.736647	0.0071269	0.0359702
Aurka	-0.752603	0.00715545	0.0361004
Mettl4	-0.674855	0.00720556	0.0362733
Vps54	0.74673	0.00720638	0.0362733
Flnc	-0.824467	0.00722775	0.0363529
Fkbpl	0.599771	0.00729433	0.0366455
Lrsam1	0.723368	0.0075167	0.0375892
1810041H14Rik	0.648999	0.00759964	1
Spire1	0.628016	0.00768318	0.0382171
Apobr	-0.732269	0.00779247	0.0386284
Fam221a	-0.684145	0.00782828	0.0387912
Zfp41	-0.769723	0.00788469	0.0389993
Mlph	-0.686212	0.00788519	0.0389993
Nrros	0.818434	0.00789731	0.0390445
Tbcel	-0.613625	0.00793394	0.0391959
4930455M05Rik	-0.69829	0.0079968	1
Mgme1	-0.815985	0.00804893	0.0396591
Gm24195	-0.757935	0.00818677	0.0403002
Efcab8	-0.791787	0.00827132	0.0406171
Ahr	0.768839	0.00828527	0.0406703
Pop1	0.585306	0.00829363	0.0406961
H2-T22	0.643936	0.00837581	0.0410531
Trappc2	-0.677355	0.00840941	0.0411569
Ddo	0.679646	0.00840958	0.0411569
Tiam1	-0.778392	0.00841634	0.0411745
Vangl1	-0.706637	0.00845841	0.0413185
Mvb12b	-0.788558	0.00848601	0.0414224
Melk	-0.791495	0.00849069	0.0414297
Snx24	-0.629848	0.00852391	0.0415763
Polr2d	-0.612032	0.00853752	0.0416117
Cps1	-0.712805	0.00855547	0.0416836
Depp1	-0.698597	0.00860288	0.0418625
Lurap1l	-0.703919	0.008605	0.0418625
Mapkapk5	-0.661123	0.00865527	1
Slc16a3	0.765399	0.00867026	0.0421117
AI463229	-0.808603	0.00867232	0.0421117
Cd63-ps	0.596945	0.00868745	0.0421431
Gm13115	0.701575	0.00868846	0.0421431
Mdm4	-0.659422	0.00871784	0.0422542
Fut8	0.59231	0.00884165	0.0427275
Loxl2	0.806295	0.00886726	0.0428038
Loxl1	-0.681301	0.00889007	1
Cd226	-0.80179	0.00893229	0.04307
Tmem51os1	-0.748651	0.00909378	0.043768
Gpc3	-0.799371	0.00911884	0.043832
Gpr161	0.784974	0.00913205	0.0438418
Ahnak2	-0.795864	0.0091326	0.0438418
Lipt1	0.778875	0.0091631	0.0439525
Syde1	-0.767097	0.00920444	0.0440696
Rsph1	-0.650629	0.00924591	0.0442234
Tgfbr2	-0.781121	0.00933365	0.0445453
Chrna7	-0.76182	0.00938771	0.0447392
1700010I02Rik	-0.748791	0.00938797	0.0447392
Adamts7	-0.783372	0.00943882	0.0449643
Sod3	-0.774506	0.0096213	0.0456349
Gm37899	-0.672468	0.00963411	0.0456788
Wdr83	-0.606641	0.00969246	0.0458559
Mkx	-0.74091	0.00972748	0.0459497
Lgals1	-0.729062	0.00977389	0.0461409
Dennd2c	0.718478	0.00981373	0.0463123
Flvcr1	0.658239	0.00998205	0.0470048
Tmem106c	-0.647607	0.009992	0.0470178
Patl1	-0.662368	0.0100203	0.0471171
Mapk4	-0.700094	0.0100264	0.0471288
Potefam1	-0.5973	0.0100306	1
Btbd17	0.584807	0.0101268	0.0475152
Tlx2	-0.628706	0.0101278	1
A230072E10Rik	-0.735794	0.0101631	0.0476515
Mir670hg	0.660123	0.0101925	0.0477723
Gm12760	0.586455	0.010217	0.0478526
Tmem151a	-0.787651	0.0103984	0.0484215
Mrpl55	-0.641621	0.0103994	0.0484215
Jakmip1	-0.584618	0.0104516	0.0485857
Gm6116	-0.788403	0.0104845	0.0486869
Gm47708	-0.591695	0.0105025	1
Map10	0.629633	0.0105502	0.0489052
Hdhd5	0.667017	0.010578	0.0489918
Gm8141	0.783047	0.010598	0.049057
Lrrc29	0.780935	0.0106222	0.0491517
Cdkl2	0.617627	0.0106727	0.0493449
Cdpf1	0.754677	0.0106753	0.0493449
Rps6kl1	-0.709211	0.010858	0.0501364
Cfap418	0.65178	0.0109216	0.0503687
Plekhg6	-0.649457	0.0109238	0.0503687
E130311K13Rik	-0.782455	0.0109343	0.0503995
LOC102637012	-0.669495	0.0110872	0.0509425
Zfp287	-0.604414	0.0111378	0.0511391
Lin7b	-0.696603	0.0111666	0.0512532
ENSMUSG00000120138	-0.643776	0.011231	0.0514996
Rec8	-0.687105	0.011233	0.0514996
Pwwp2a	-0.725305	0.0112359	0.0514996
Chd5	-0.594773	0.0113216	0.0518558
Tmem60	-0.719217	0.0113552	0.0519367
Srr	0.778254	0.0114037	0.0520985
H1f5	-0.676703	0.0114065	0.0520985
Gfus	0.65038	0.0114375	0.0521704
Tuba1c	0.607951	0.011492	0.0523428
Myof	-0.618536	0.0114964	0.0523446
Gm37762	-0.598252	0.011506	1
Fbxw5	-0.625776	0.0115456	0.05255
Wdfy2	-0.640002	0.0116007	0.0527824
5S_rRNA	-0.656855	0.0116512	0.0529387
Zc4h2	-0.76198	0.0117419	0.053332
Tfeb	0.629821	0.011782	0.0534586
Gm829	-0.652572	0.011798	0.0535128
H2ac7	-0.699665	0.0118373	0.0536678
Scn11a	-0.708549	0.0118787	0.0537856
Gm15787	-0.683814	0.0119058	0.0538708
Katnbl1	-0.757457	0.0119321	0.0539389
Lif	0.765584	0.0119332	0.0539389
Bicdl1	0.607413	0.0119524	0.054007
Srcin1	-0.591516	0.0119878	1
Dhrs3	-0.773177	0.012064	0.0544357
Tll1	-0.591401	0.0121435	1
Ezh2	-0.71988	0.0122035	0.0550083
Zfp868	-0.73775	0.012326	0.0554173
Tnfrsf1b	-0.624158	0.0123682	0.0555781
Stau2	-0.607715	0.012461	0.0558622
Gm10130	-0.639667	0.0125067	0.0560271
Gm7600	0.767736	0.0125434	0.0561342
Gm21269	-0.663105	0.012567	0.0562011
Rbm12b2	0.708109	0.0126043	0.0563293
Grpel2	-0.650375	0.0127065	0.0567278
Cmbl	0.753175	0.0127431	0.0568332
Rimbp3	-0.662345	0.0130392	0.0579186
Hdac10	-0.596727	0.01304	0.0579186
Lca5l	-0.663346	0.0130441	0.0579186
Sdc1	-0.673461	0.0131095	0.0581694
Lpcat4	0.60428	0.0131485	0.0582636
Gm30346	-0.671567	0.0131559	1
Pcyt1b	-0.746525	0.0132625	0.0586407
Clba1	-0.636844	0.013318	0.0587962
Selp	-0.683299	0.0133982	0.0589833
Ugt8a	-0.747424	0.0134299	0.0590531
Cfb	-0.74383	0.0134509	0.0591196
Minar2	-0.6497	0.0134593	0.0591196
Art3	-0.59253	0.0135036	1
Zfp280b	0.591951	0.0135435	0.0594096
Rbck1	-0.660851	0.0136788	0.0599227
B130024G19Rik	-0.74504	0.0136964	0.0599796
Ehd3	-0.631502	0.0138894	0.0607029
Gm5883	-0.757125	0.0139963	0.0610478
Pdzd2	-0.692565	0.0140275	0.0611541
2010320M18Rik	-0.714044	0.0140301	0.0611541
Tor4a	0.586956	0.0141396	0.061564
Agpat2	0.592186	0.014221	0.0618421
Gm49628	-0.587017	0.0142439	1
Foxn2	-0.619714	0.0142739	0.0620099
Gm37033	-0.606937	0.0142751	1
Col13a1	-0.752726	0.0142923	0.0620696
Gm11789	-0.750606	0.014368	0.0623359
Polr3g	-0.753349	0.0144812	0.06273
Rassf1	0.655949	0.0144949	0.0627451
Ttc39aos1	-0.709407	0.014547	0.0629267
Zscan29	0.624867	0.014551	0.0629267
Mgarp	0.708386	0.0145749	0.062983
Clec5a	-0.615009	0.0146032	0.0630633
Alkbh2	-0.681567	0.0147479	0.0635203
Tedc2	-0.632429	0.0149211	0.0641187
Lamb2	-0.615654	0.0149348	0.0641565
Hcls1	-0.664132	0.0150256	0.0644383
Cxcr3	-0.681312	0.0150479	0.064471
Gm12258	-0.640496	0.0150981	0.0646242
Dcp2	0.633996	0.0151612	0.0648732
Zfp740	-0.730688	0.0153305	0.0655056
Otof	-0.735612	0.0153864	0.0656663
Nfam1	-0.744942	0.0154068	0.0657255
Fetub	-0.737619	0.0154107	0.0657255
Sgk3	-0.607551	0.0154704	0.0659155
Rrm2b	-0.7295	0.0156551	0.0666373
Gm44231	0.634136	0.0157546	0.0669303
Iigp1	0.740448	0.0157858	0.0670192
Zbtb39	-0.581802	0.0158531	0.0672395
Emcn	-0.606378	0.0159907	0.0676695
Slc7a11	-0.601262	0.0162616	0.0685715
Rimklb	-0.723549	0.0163389	0.0687945
Pisd	-0.694949	0.0165149	0.0693932
Phactr3	0.727952	0.0165909	0.0696902
Cldn5	0.709569	0.0169174	0.0709478
Afap1	-0.629005	0.0169714	0.0710828
Eapp	-0.599899	0.0171315	0.0717076
Mitf	0.655542	0.0172056	0.0719485
Ghsr	-0.660497	0.0172409	0.0720396
Cyp2a12	-0.581183	0.0173208	1
Ccpg1	-0.721644	0.017424	0.0726297
Edn2	-0.638585	0.0174821	0.0727558
Pfkfb4	0.689188	0.0175405	0.0729756
Gm44698	0.601891	0.0177283	0.0735929
Sema3f	-0.728312	0.0177412	0.0736233
Nupr1l	0.692154	0.017997	0.0745902
Itga9	-0.719183	0.0180062	0.0746045
Notch3	-0.691679	0.018158	0.0750907
Ankrd37	0.723703	0.0184714	0.0761698
A630052C17Rik	0.702812	0.0184867	0.0761847
Zfp664	-0.681609	0.0185913	0.0765123
1700123O20Rik	0.595462	0.0186311	0.0765869
Bcar3	-0.686044	0.0186454	0.0766207
Nrxn2	-0.710032	0.0187572	0.0770084
Jhy	-0.649852	0.0187951	0.0771155
Gmeb1	-0.662906	0.0188352	0.0772558
Lrp1b	-0.634288	0.0189463	0.0776384
Slc25a24	-0.669836	0.0189889	0.0777643
Ifi47	-0.722103	0.0190697	0.0780462
Ednra	-0.60592	0.0191309	0.0782232
Sfxn5	-0.721599	0.0191656	0.0783406
Zfp40	-0.667782	0.0191854	0.0783794
Oas2	-0.719929	0.0193051	0.0786997
Tinagl1	-0.660972	0.0193137	0.0786997
Mgl2	-0.66898	0.0194067	0.0790047
Prim1	-0.681629	0.0194204	0.0790286
Gm13688	-0.719144	0.0195259	0.0793912
1700029J07Rik	-0.668875	0.0195873	0.0795667
Thap1	-0.693804	0.019659	0.0798084
Gm15464	-0.64758	0.0198737	0.08053
Tubb2b	-0.659214	0.0200656	0.0811272
Trim65	0.592122	0.0200708	0.0811272
Rapgef3	-0.64856	0.0200785	0.0811334
Rcc1l	0.59341	0.0202218	0.081586
Ahcy	0.601657	0.0202322	0.0816029
Aldh3b3	-0.688335	0.0202994	0.0817983
Usp54	-0.585615	0.0203391	0.0818892
Cox7c	-0.584814	0.020347	0.0818892
Gm8643	0.639632	0.020384	0.0820129
Nes	-0.614267	0.0204866	0.082375
Thap3	0.659888	0.0206491	0.0829262
Tgif1	-0.600901	0.0207379	0.0832061
Alb	-0.665035	0.0207526	0.0832396
Gm11831	-0.602813	0.0207854	0.08328
Lrrk2	-0.685558	0.0209097	0.0836389
0610009L18Rik	-0.709941	0.0210786	0.0841856
Gstcd	-0.688786	0.0210857	0.0841884
Mpg	0.662801	0.0211564	0.0844189
Snx33	-0.628972	0.0212601	0.0847034
Flt4	-0.640243	0.0214871	0.0854256
Rps6-ps2	0.686274	0.0215269	0.0855087
Tnfsf10	-0.615825	0.0215276	0.0855087
Lsm10	-0.646697	0.021659	0.0859259
Xrra1	0.623889	0.0217432	0.0862076
Cacna1f	-0.703041	0.0218032	0.086341
Odad2	-0.641628	0.0221122	0.0872773
Plekho2	-0.704208	0.0221131	0.0872773
Rbmxl1	0.654953	0.0221668	0.0874099
Ramp1	-0.695702	0.0223157	0.0878118
Csgalnact2	-0.642554	0.0225177	0.0884737
St3gal2	-0.700441	0.0226349	0.0888111
mt-Ta	0.672154	0.0226376	0.0888111
Ndufaf8	-0.6115	0.0226886	0.0889578
Lyg2	-0.645182	0.0228825	0.0894692
Pnrc1	0.58628	0.023133	0.0903382
Gm47469	-0.673335	0.0231353	0.0903382
Zc3h11a	-0.696961	0.0231637	0.0903599
Gm4977	0.67889	0.0231883	0.0904289
Cenpf	-0.691676	0.0232181	0.0905182
Mbtd1	-0.641642	0.0233261	0.0908309
Pak6	0.697511	0.023342	0.090843
Sh3d19	0.589625	0.0234531	0.0911391
C1qtnf6	-0.629979	0.0236199	0.0916744
Susd2	0.680062	0.0239543	0.0925327
Cfap73	-0.626553	0.0240979	0.092924
Msr1	-0.619062	0.024136	0.0930148
Gm379	0.604783	0.0241965	0.0932205
Gm45779	-0.608648	0.0243318	0.0936587
Tnfsf9	0.693472	0.0243884	0.0938492
Rsl24d1	0.664463	0.0244326	0.0939087
Lox	-0.62152	0.0245088	0.094146
Dgkb	-0.689742	0.0245845	0.0944093
Capza1	-0.582811	0.024636	0.094509
Tlr9	-0.641763	0.0248114	0.095085
Arhgef9	-0.631257	0.0250205	0.0956618
Ccl5	-0.689637	0.0251122	0.0958724
Tc2n	-0.686767	0.0251461	0.0959736
Slamf7	-0.662229	0.0252336	0.0962234
Ifi203	-0.585745	0.0252536	0.096234
Ppp1r3e	-0.595552	0.0252728	0.096237
ENSMUSG00000120229	-0.655103	0.0253193	0.0963813
Zfp91	0.686003	0.0253828	0.0965952
Lurap1	0.608612	0.025502	0.0969173
Mmp2	0.657618	0.025512	0.0969173
Lrrc61	-0.589532	0.0255507	0.0969748
Zfta	0.666391	0.0255568	0.0969748
Spi1	-0.656698	0.0255751	0.0970065
Gm13226	0.67221	0.02558	0.0970065
Pnliprp2	-0.687246	0.0255972	0.0970435
Map3k9	-0.59057	0.025712	0.0973094
Pou6f1	-0.652996	0.025745	0.0973781
Gm45380	0.67961	0.0258306	0.0975888
Shc4	0.616545	0.0260579	0.098249
Kitl	-0.643725	0.0261208	0.0983178
Kcnab3	0.615249	0.0261213	0.0983178
Bloc1s1	-0.676819	0.026185	0.0983982
Sytl2	-0.605702	0.0262494	0.0985729
Zfp46	-0.59722	0.0264878	0.0994035
Cpne9	-0.597127	0.026629	0.0997119
Ddah2	-0.656918	0.0267831	0.100054
Gm50246	-0.680624	0.0269939	0.100588
Gstm7	-0.663382	0.027252	0.101175
Bbc3	-0.679207	0.0273524	0.101433
Slc28a2	0.603984	0.0276184	0.102043
Usp51	0.653536	0.0276452	0.102113
Gm37678	-0.599786	0.0276733	0.102183
Gm9866	-0.658018	0.0277698	0.102374
Spata2l	0.639581	0.027788	0.102409
Camta1	-0.623347	0.0278487	0.102576
Nrip2	-0.652025	0.0279007	0.102709
1110002L01Rik	-0.581673	0.0281473	0.103471
Ciao2a	-0.62198	0.0281592	0.103485
Epha8	0.663932	0.0285691	0.104807
Wdr91	-0.624796	0.028679	0.105041
Pnck	-0.664753	0.0287818	0.105359
Kctd8	0.661766	0.0287969	0.105384
Pear1	-0.662884	0.0288211	0.105414
Tomm40l	0.672577	0.0289057	0.105694
ENSMUSG00000120815	-0.59561	0.0290249	0.10607
Vav1	-0.60766	0.0290588	0.106165
Arhgdib	-0.664895	0.0293333	0.106988
Chrna3	-0.669451	0.0295591	0.107661
Gm45051	0.647483	0.0296189	0.107759
Olfr432	-0.58631	0.0296925	0.107967
Ccl22	-0.646184	0.0298087	0.108239
Nkapd1	0.636874	0.0298292	0.108283
Mrrf	-0.58663	0.0298863	0.10843
Mir22hg	0.625781	0.0299603	0.108578
Crlf1	-0.665749	0.0300411	0.108716
Dusp26	-0.645883	0.0300651	0.108716
Nemp2	-0.648218	0.0303287	0.109428
B3gnt2	-0.666234	0.0304104	0.109632
Cspg4b	-0.65338	0.0304572	0.10974
Itgb4	-0.664605	0.0305328	0.109952
Snai2	-0.665766	0.0306463	0.110239
Nell2	-0.658081	0.030661	0.110262
Zfp956	-0.617745	0.0307149	0.110336
Purg	0.589193	0.0307195	0.110336
Sspn	-0.611675	0.0307419	0.11037
Appbp2os	-0.596207	0.0307565	0.110392
5031434O11Rik	-0.660435	0.0309122	0.11086
Insyn2a	-0.641357	0.0314137	0.112267
Myorg	0.636726	0.0314248	0.112267
Zfp68	-0.616605	0.0317603	0.113095
Styx	-0.605911	0.0318121	0.113218
Aard	-0.659423	0.0321555	0.114191
Serp2	-0.653046	0.032338	0.11459
Tle2	0.646807	0.0323664	0.114628
Ifitm3	-0.656858	0.0326826	0.115561
Slc25a35	0.646996	0.0329585	0.116313
9030612E09Rik	-0.595392	0.0331837	0.116829
Rap2c	0.654788	0.0331843	0.116829
Ywhaq-ps3	-0.597617	0.0332265	0.116882
Gm17690	0.654536	0.0333596	0.117193
Sall4	0.638126	0.0333849	0.117251
Dzip1l	-0.636037	0.0339113	0.118844
Gm7569	0.629545	0.0339379	0.118873
Arntl	-0.599259	0.0340912	0.119259
Astn2	-0.652041	0.0340936	0.119259
Snca	-0.650953	0.0343477	0.119956
Gm42777	-0.602234	0.0345778	0.120598
Plppr2	-0.596442	0.0346843	0.120873
Mamld1	-0.612002	0.0348804	0.121459
Mmp3	-0.647726	0.0349836	0.121772
Gm43597	0.648606	0.0352206	0.122453
Zfp703	-0.646675	0.0352456	0.122502
D730045A05Rik	-0.635153	0.0355092	0.123287
Ccdc68	-0.601171	0.0358593	0.124272
Tro	-0.580703	0.0359213	0.124421
Snrnp25	-0.590191	0.0360574	0.12476
Tacr3	-0.616129	0.0363534	0.125518
Rassf2	-0.612202	0.0364173	0.125573
Tspan18	-0.64323	0.0364945	0.12574
Avil	-0.630286	0.0365751	0.125984
Abcc9	-0.597011	0.0367435	0.126498
Ccdc120	-0.596594	0.0368554	0.126734
Golga7	-0.600581	0.0371714	0.127534
Fes	-0.627507	0.0372622	0.127751
Snrpa	0.62732	0.0373564	0.128034
Gpx7	-0.629218	0.0374007	0.128052
Pdgfra	-0.633898	0.0375359	0.128447
Zfp599	-0.632526	0.0377621	0.129019
Adap2os	-0.607366	0.0380438	0.129531
Greb1l	0.627368	0.0380887	0.129626
Zmynd12	0.597513	0.0391666	0.132467
Dpysl3	-0.622401	0.0392372	0.132569
Jph3	-0.596985	0.0393055	0.132697
Irgm2	-0.586454	0.0397402	0.133612
Cdk10	-0.623285	0.0397631	0.133655
2310011J03Rik	-0.63266	0.0399896	0.134259
Bloc1s2	-0.592888	0.0400645	0.134426
Dnajc30	-0.612395	0.0402848	0.134957
Sdhaf3	-0.621156	0.0403893	0.1351
Rgma	-0.621673	0.040471	0.135264
Mgmt	-0.6076	0.040515	0.135278
Ccl27a	0.616564	0.0405607	0.135334
Slx4ip	-0.617362	0.0405629	0.135334
Zfp641	0.627476	0.0405979	0.135382
Gm5575	0.629765	0.0407294	0.135647
Rbms2	0.627058	0.0408115	0.135851
Gng10	-0.622281	0.0410482	0.136531
Tpbg	-0.585619	0.0417396	0.138377
1500026H17Rik	-0.611404	0.0421178	0.139172
Gm47130	-0.598129	0.0427989	0.140888
Gm16174	0.587028	0.0429446	0.141297
Tff2	-0.61894	0.0430895	0.141652
Gm5100	0.603101	0.0431028	0.141652
A930002C04Rik	-0.607374	0.0433741	0.142387
Tmem140	-0.621196	0.0434515	0.142606
Lrfn1	0.6046	0.0435738	0.142971
Jund	-0.586783	0.043815	0.143654
Kif20a	0.615416	0.0439292	0.143884
Abraxas1	0.617849	0.0441703	0.144457
Trim47	-0.619342	0.0443991	0.144988
Slc25a16	0.596354	0.0445779	0.145462
Gm8663	-0.613708	0.0449301	0.146465
Smim31	-0.586937	0.0451973	0.147007
Ppp1r3c	-0.603509	0.0455949	0.148079
Slc28a3	-0.602313	0.0456108	0.148094
Extl1	-0.607073	0.0456251	0.148103
Gm5860	0.592327	0.0458008	0.148526
Arl6ip4	-0.586454	0.0458693	0.148648
Map3k8	-0.612188	0.0459958	0.14901
Ifitm2	0.611585	0.0462325	0.149555
Gm16221	0.606841	0.0467537	0.150644
Col9a2	-0.593087	0.0467851	0.150709
Pcdhb5	-0.598177	0.0468217	0.150789
Adal	0.610425	0.0472549	0.151744
Gm15206	0.6038	0.0472697	0.151746
Ubap1l	-0.598397	0.0473876	0.151975
Zfp579	0.609465	0.047577	0.152396
Zfp408	0.600404	0.0478167	0.152976
Erc2	0.587368	0.0479443	0.153309
Mrps6	0.591987	0.0485203	0.154546
Gm43686	-0.595772	0.0490636	0.155821
Ube2ql1	-0.604765	0.0495606	0.156714
Tnn	-0.603714	0.0495989	0.15676
1700016K05Rik	0.602704	0.0498566	0.157345
Espnl	-0.603451	0.0499494	0.157594
Fbxo47	-0.603253	0.0499596	0.157594
Nuf2	-0.583682	0.0499919	0.157658
