# Supplementary material for: Acute glucose stimulation drives coordinated translational reprogramming in primary pancreatic islets: from global remodeling to fine-tuned insulin synthesis
Source: Front Endocrinol (Lausanne). 2026 Jun 18;17:1834362. doi: 10.3389/fendo.2026.1834362 (PMC13322885; doi:10.3389/fendo.2026.1834362)
Supplement: Supplementary file 6 [file Table6.xlsx]

## Sheet: Sheet1
Supplementary Table 6. BulkRNAseq DEGs
gene name	log2FoldChange	pvalue	padj
Ddit3	-2.57606	4.62118e-23	5.2529e-19
Tent5a	2.33399	1.01842e-18	5.7882e-15
Trib3	-2.26001	2.3003e-16	8.71583e-13
Lbh	2.02686	5.64981e-15	1.60554e-11
Pde10a	-2.54461	1.34712e-12	3.06254e-09
Txnip	2.34509	1.8857e-12	3.16701e-09
Fnip2	-2.09351	1.9503e-12	3.16701e-09
Fos	2.97589	2.62824e-12	3.7344e-09
Dusp8	-1.61541	2.07317e-09	2.61841e-06
Npas4	4.39466	4.57177e-09	5.19673e-06
Gm3294	2.57822	1.16638e-08	1.12926e-05
C2cd4a	2.69734	1.19215e-08	1.12926e-05
P2ry1	2.03683	2.58085e-08	2.25665e-05
Myt1	-1.60768	4.86317e-08	3.94855e-05
Eppk1	-2.73028	5.37828e-08	4.07566e-05
Ciart	-2.07156	6.65963e-08	4.73125e-05
Insyn2a	-2.78567	7.47184e-08	4.84446e-05
P2ry6	1.98417	7.67135e-08	4.84446e-05
Gm48062	-2.5557	1.07302e-07	6.32946e-05
Rilpl2	1.88612	1.11366e-07	6.32946e-05
Nrip1	-1.86328	1.40292e-07	7.59381e-05
Rem2	2.27418	1.59508e-07	8.2415e-05
Plk3	-1.48815	1.74615e-07	8.62976e-05
Stard5	-1.59234	2.45616e-07	0.00011633
Amigo3	2.20374	4.11762e-07	0.00018722
Fbxo32	-1.68404	4.57252e-07	0.000194776
Nr4a1	5.28582	4.62652e-07	0.000194776
Nr4a2	1.76094	5.07181e-07	0.000205897
Nabp1	-1.65935	8.27816e-07	0.000324475
Mir22hg	2.2353	9.17524e-07	0.000339967
Bag2	1.93082	9.27157e-07	0.000339967
Trib1	1.3714	1.05438e-06	0.000372423
Akna	-2.03761	1.0812e-06	0.000372423
Slc20a1	-1.426	2.91574e-06	0.000974799
Nr1d1	-1.4621	3.10036e-06	0.00100691
Prdm10	-1.40449	3.38938e-06	0.0010702
Gzmm	2.42688	4.45104e-06	1
4931431B13Rik	7.28591	4.93092e-06	1
Klf15	-1.65309	5.18748e-06	0.00159368
Zdhhc22	3.21578	5.46981e-06	0.00160067
Rps6ka5	-1.84717	5.49187e-06	0.00160067
C2cd4b	1.54887	5.97403e-06	0.00168799
Trp53inp1	-1.45257	6.08845e-06	0.00168799
Rictor	-1.58831	6.74093e-06	0.00182439
Fosl2	1.30678	7.08367e-06	0.00187256
Lonrf1	-1.30933	7.46237e-06	0.00192784
Cox6a2	1.75332	1.19237e-05	0.00301193
Dusp16	-1.40932	1.30731e-05	0.00316624
Gm44850	2.2408	1.30917e-05	0.00316624
Pxylp1	1.26659	1.341e-05	0.00317566
Rgs16	1.40916	1.42804e-05	0.00326847
Armc5	1.46855	1.4377e-05	0.00326847
Flrt1	-1.71177	1.63035e-05	0.00352619
Jmjd1c	-1.5654	1.64707e-05	0.00352619
Spsb4	2.07721	1.69669e-05	0.00352619
Crebrf	-1.41301	1.70191e-05	0.00352619
Fhl1	1.36483	1.70617e-05	0.00352619
Rps7-ps2	3.35554	1.73694e-05	1
Tet2	-1.68809	1.75981e-05	0.00356134
Tle3	-1.18308	1.78584e-05	0.00356134
Spata13	-1.3759	1.86644e-05	0.00365791
G6pc2	1.22137	1.94886e-05	0.00375469
Sipa1l2	-1.42328	2.06735e-05	0.0039166
Crem	1.46172	2.32678e-05	0.00433582
Atf7ip	-1.2999	2.59445e-05	0.00469578
Egfr	-1.19316	2.60257e-05	0.00469578
Coq10b	1.48587	3.37125e-05	0.00598765
Rflna	1.38965	3.50807e-05	0.0061348
Mga	-1.43125	3.6239e-05	0.00624134
Cebpg	-1.07915	4.07719e-05	0.00689383
Fnip1	-1.3274	4.20841e-05	0.00689383
Foxk1	-1.31519	4.25311e-05	0.00689383
Dnajb1	1.09701	4.29819e-05	0.00689383
Auts2	-1.2603	4.37766e-05	0.00689383
Fzd4	-1.54915	4.4057e-05	0.00689383
Dbp	-1.12178	4.42729e-05	0.00689383
Egr1	1.38947	4.65103e-05	0.00714436
Rev3l	-1.33899	4.77041e-05	0.00716796
Crebzf	-1.22572	4.79252e-05	0.00716796
Bach1	-1.26997	4.91311e-05	0.0072529
Slc30a1	-1.25665	5.36739e-05	0.00782194
Otub2	-1.18777	5.49629e-05	0.0079084
Marchf7	-1.20297	5.69434e-05	0.00800286
Pou2f1	-1.73406	5.70275e-05	0.00800286
Klf7	-1.35466	6.12563e-05	0.0084098
Zfp609	-1.44072	6.1407e-05	0.0084098
1700016P03Rik	6.72041	6.4115e-05	1
Chst12	1.63319	6.42086e-05	0.0086888
Rbm33	-1.19184	6.83736e-05	0.00914356
Gm5854	-1.85759	6.9295e-05	0.00914629
Kdm4a	-1.09888	7.00033e-05	0.00914629
Slc16a8	2.65322	7.00349e-05	1
Itgad	3.32252	7.01071e-05	1
Sesn2	-1.01123	7.27977e-05	0.00940331
Zfp871	-1.34612	8.36684e-05	0.0106861
Stbd1	-1.49036	8.84744e-05	0.0111743
Pag1	-1.46429	9.49007e-05	0.0118542
Malat1	-1.21429	9.78484e-05	0.0120896
Zfyve26	-1.26164	0.000101414	0.0123954
Gm44950	1.50365	0.000104959	0.0126922
Slc7a1	-1.40958	0.000107778	0.0128959
AI661453	-1.17059	0.00011335	0.0134214
Pgam2	2.37764	0.000115598	1
Spef1	1.51667	0.00011629	0.0136275
Ankrd12	-1.23476	0.000118033	0.0136907
Gm47232	3.22984	0.000128076	1
Il20rb	2.72036	0.000129217	1
Dennd4a	-1.34508	0.000132885	0.0150486
Slc1a4	-1.2638	0.000133042	0.0150486
Acsl3	-1.25016	0.000133712	0.0150486
Lbhd1	2.05837	0.000138758	0.0153756
Klhl24	-1.42042	0.000139323	0.0153756
Vdr	0.963881	0.000149532	0.0163435
Scn4a	5.47433	0.000162085	1
Kmt2a	-1.32009	0.000162303	0.0175705
1810019D21Rik	1.79377	0.000165484	0.0177458
Kdm6b	-1.10298	0.000174201	0.0182122
Galr2	1.84283	0.0001743	0.0182122
Arid1a	-1.19971	0.000175633	0.0182122
6820431F20Rik	-1.41718	0.000176241	0.0182122
Rhou	-1.12175	0.000182585	0.0186977
Aoc2	1.61298	0.000190135	0.019297
Heca	-1.13809	0.00019644	0.0197605
Pawr	-1.02313	0.000201201	0.0200619
P2rx6	2.242	0.000201252	1
Rora	-1.37748	0.000204227	0.0201325
Rimkla	-1.39024	0.000205452	0.0201325
Rere	-1.02633	0.000208828	0.0202885
Gm16185	-2.71002	0.000210335	1
Gm21811	-1.31715	0.000222535	0.0214369
Dyrk1b	-1.16939	0.000231336	0.0220975
Kdm7a	-1.39045	0.000234386	0.0222022
Dok3	1.82233	0.000242233	0.0227559
Mat2a	1.02719	0.000249618	0.0232437
Rreb1	-1.40505	0.00025238	0.0232437
Mideas	-1.39279	0.00025356	0.0232437
Fosb	3.22477	0.000253731	1
Lpin2	-1.094	0.000256871	0.0233588
Mfsd6l	1.3811	0.000269387	0.0243026
Zmiz1	-1.17653	0.000282721	0.0253046
Cnr1	-1.64575	0.000284953	0.0253051
Cstf3	1.07296	0.000293259	0.0257417
Pycr2	1.10612	0.000296286	0.0257417
Arhgef37	1.34955	0.000296662	0.0257417
Lad1	-1.04094	0.000308002	0.0265231
Tubb4b	1.18401	0.000315569	0.0269705
Abca1	-1.4973	0.000339391	0.02879
Myo10	-1.10491	0.000347015	0.0291067
Dll1	-1.21123	0.000348246	0.0291067
Plekhh1	-1.28277	0.00037809	0.0313704
Zbtb10	-1.23255	0.000384286	0.0316535
Nr1d2	-1.192	0.000399453	0.032666
Kat6b	-1.2592	0.000411582	0.0334175
Gm16315	1.84606	0.000424205	0.0337047
Bhlhe41	-1.0389	0.000426795	0.0337047
Dgkh	-1.26863	0.000426797	0.0337047
Kcng3	-2.22642	0.00042698	0.0337047
Gm48804	-6.75044	0.000440236	1
Rfx6	-1.06956	0.000459393	0.0360132
Hlf	-1.25963	0.000466463	0.036317
Zfp592	-0.975557	0.000473591	0.0365299
Lgi2	1.19447	0.000475624	0.0365299
Alms1	-1.34148	0.000480337	0.0366443
Zfhx3	-1.35656	0.000491687	0.0372425
Zfp346	-1.02497	0.000494732	0.0372425
Mnt	-0.918651	0.000507704	0.0376665
Ubxn10	-1.12676	0.000509733	0.0376665
Fgd6	-1.15246	0.000512999	0.0376665
Sowahc	-1.15155	0.000515893	0.0376665
Zfp92	-1.15928	0.000516932	0.0376665
Setbp1	-1.32625	0.000528157	0.0382392
Foxj3	-1.00486	0.000538305	0.0383452
Btbd17	1.14863	0.000539115	0.0383452
Nrxn1	-1.17565	0.000539741	0.0383452
Specc1l	-1.03633	0.000553123	0.0390227
Epg5	-1.17016	0.000556143	0.0390227
Prickle1	-1.07975	0.000584906	0.0406584
Gpt2	-1.0506	0.000586608	0.0406584
Slc6a9	-1.24178	0.000601722	0.0414531
Setd1b	-1.09187	0.00060546	0.0414594
Sfpq	0.872778	0.000619683	0.0421792
Enc1	-1.31198	0.000631581	0.0425559
Creb1	-1.07419	0.000632704	0.0425559
Snx30	-0.990512	0.000644883	0.0431199
Mknk1	-0.921339	0.000657804	0.043568
Gm17767	-1.07748	0.00065925	0.043568
Ccng2	-1.07355	0.000678016	0.0445492
Tfap4	-1.25597	0.000684816	0.0447374
Amotl1	-1.04578	0.000693563	0.0450499
Rnf152	-1.97495	0.000703045	0.0452147
Usf3	-1.15936	0.000710201	0.0452147
Zfp292	-1.35805	0.000710792	0.0452147
Paqr8	-1.2758	0.000712012	0.0452147
Gm6483	-2.74016	0.000725	1
Amd1	0.887901	0.000743359	0.0469431
Pomgnt2	1.0141	0.000757871	0.0475951
Srf	-0.958287	0.000769881	0.0480837
Ash1l	-1.20017	0.000791412	0.0491584
Pikfyve	-1.07674	0.000799478	0.0493895
Gm45838	-2.75717	0.00081557	1
Mysm1	-1.12541	0.000818116	0.0500979
Cpeb4	-1.14503	0.000823428	0.0500979
Crtc3	-1.00307	0.000826743	0.0500979
Acvr1c	-1.42696	0.000828574	0.0500979
Klf9	-0.941335	0.000836066	0.0502058
Matk	1.91681	0.000841738	1
Crebbp	-1.04359	0.000845214	0.0502058
Etv5	1.45507	0.000846443	0.0502058
Pcyox1	0.910552	0.000848026	0.0502058
Pclo	-1.24799	0.000857699	0.0505154
Runx1t1	-1.09966	0.000868034	0.0508605
Trio	-1.11758	0.000932468	0.0543557
Nhlrc3	-1.01366	0.000942281	0.0543874
Sncb	1.20729	0.000942582	0.0543874
Bcl9	-1.05076	0.000957922	0.0547699
Tysnd1	1.04318	0.000958847	0.0547699
Gm47163	1.13482	0.00096884	0.055064
Map3k9	-1.35317	0.000998677	0.0564774
Foxn2	-1.10618	0.00101313	0.0568447
Zfp27	-1.07312	0.00101741	0.0568447
Filip1	-1.13231	0.00102017	0.0568447
Cyp27b1	2.72751	0.00102451	1
Rfx1	-0.986846	0.00103742	0.0572342
Tuba4a	1.09593	0.00104039	0.0572342
Klf11	-0.961831	0.00104227	0.0572342
Dcaf13	1.09611	0.00105342	0.0575685
Jph3	-0.891484	0.00105913	0.0576037
Tnrc6b	-1.20685	0.00107626	0.0580015
Lpin1	-0.967702	0.00107823	0.0580015
Ncoa6	-1.0227	0.00108176	0.0580015
Lzts1	-2.44339	0.00110445	1
Ttbk2	-1.1701	0.00111304	0.0593985
ENSMUSG00000120873	1.31186	0.00112971	0.0598799
1700019D03Rik	-0.861768	0.0011374	0.0598799
2900026A02Rik	-0.990574	0.00113786	0.0598799
Clk4	-0.979281	0.00115052	0.0599965
Plag1	-1.7635	0.0011557	0.0599965
Bend7	-0.917936	0.00116162	0.0599965
Gtpbp2	-0.962486	0.00116399	0.0599965
Slc35c1	0.886344	0.00116647	0.0599965
mt-Te	1.3779	0.00117535	0.060181
Zbtb20	-1.36429	0.00118855	0.0605843
Phactr3	1.60723	0.00120363	0.0610031
Sh3pxd2a	-0.976416	0.0012075	0.0610031
Dnmt3a	-1.00612	0.00122123	0.0612796
Brpf3	-0.874264	0.00123195	0.0612796
Gm4791	1.41295	0.00123342	0.0612796
Prpf39	-1.01426	0.00123454	0.0612796
Gm31518	2.05764	0.00123605	1
Col11a2	1.32838	0.00125057	0.0618054
Peg3	-1.07035	0.00126276	0.0621377
Ccdc184	1.18181	0.00127057	0.0621791
Prox1	-1.02671	0.00127454	0.0621791
Pik3r3	0.971891	0.00128209	0.06228
Bcl7a	-0.897557	0.00129241	0.0625142
Jade3	-0.989007	0.00130165	0.0626081
Dcst2	3.74582	0.00130201	1
Ptprr	1.05718	0.00131084	0.0626081
Amotl2	-1.01459	0.00131088	0.0626081
Gm27033	1.12684	0.00134597	0.0640151
Ctdspl2	-1.36361	0.00135775	0.0643065
Usp6nl	-1.11973	0.00136834	0.0645391
Spsb2	1.07359	0.00137694	0.0645681
Pgp	0.906358	0.00138031	0.0645681
Tox3	-0.967782	0.00139417	0.0649487
Chsy3	-2.05417	0.00139773	1
Nedd9	-0.952016	0.00140691	0.0652748
Gm26724	-2.69757	0.0014071	1
Chd2	-1.00469	0.00143813	0.0664523
B330016D10Rik	1.2042	0.00147938	0.0678807
Atg14	-1.04192	0.00148543	0.0678807
Tnr	-1.17457	0.00148696	0.0678807
Pthlh	2.64934	0.00149657	1
Ptpn21	-0.944519	0.001502	0.0682931
1500011B03Rik	0.959165	0.00151196	0.0684721
Kansl1l	-1.09885	0.00152072	0.0684862
Arfgef3	-1.22776	0.00152573	0.0684862
Cwf19l2	-1.17957	0.00153035	0.0684862
Foxn3	-0.950465	0.00157411	0.0701684
Cfap73	2.47717	0.00157773	1
Slc23a3	2.85614	0.00158469	1
Rnf217	-0.928176	0.00160301	0.0709416
Ak6	1.29326	0.00160394	0.0709416
Sntb2	-1.07052	0.00163102	0.0718597
Klhl30	2.63362	0.00165224	1
Gm50144	2.30544	0.00168327	1
Rgs3	-0.842909	0.00170066	0.0745146
Mdm4	-0.972116	0.00170637	0.0745146
Map1b	-1.14902	0.00171095	0.0745146
Ep400	-1.02466	0.00172093	0.0746635
Slc37a4	0.90843	0.00175585	0.0758889
Fam222a	-0.890714	0.00178058	0.0766661
Dip2b	-1.00317	0.00180021	0.0772189
Ripply3	0.992386	0.00182207	0.0776176
Zeb1	-1.21736	0.00182316	0.0776176
Clasp2	-0.913361	0.0018445	0.0777214
Bad	1.37426	0.00184454	0.0777214
Senp7	-1.00587	0.00184611	0.0777214
Rom1	1.1328	0.00186496	0.0782249
Mrtfb	-1.01553	0.00187397	0.0783141
Zfp994	-1.12678	0.00188332	0.0784164
Pard6g	-1.0766	0.00192258	0.0796976
Aff1	-0.958553	0.00192811	0.0796976
Slc7a5	-0.848047	0.00194033	0.079912
Hmgxb4	-0.99024	0.00194887	0.079974
Marchf3	1.20847	0.00199812	0.0812562
Ttpal	0.89336	0.0020014	0.0812562
Ppat	0.862901	0.00200156	0.0812562
Gm9517	-3.74758	0.00200761	1
Med13l	-1.12261	0.00202648	0.0819753
Trpm7	-1.05585	0.00205907	0.0829773
Tpi1	0.837721	0.00206586	0.0829773
Tacc2	-0.864273	0.00209017	0.0836583
Gm44545	3.39124	0.00210467	1
Gatad2b	-0.895301	0.0021307	0.0848686
Gm10557	-1.39192	0.00213534	0.0848686
Chd9	-1.05354	0.00215694	0.0852545
Lrig2	-0.956674	0.00216005	0.0852545
Mc5r	6.33649	0.00217563	1
Gab2	-1.085	0.00217758	0.0854437
Impact	-0.81119	0.00217988	0.0854437
Rad54l2	-1.09098	0.00221169	0.0863929
Nrf1	-0.888669	0.00222144	0.0864763
Map3k2	-1.05241	0.00223806	0.0868259
Usp31	-0.933295	0.00226	0.0870988
Ino80d	-1.07661	0.00226042	0.0870988
Pycrl	1.07424	0.00228092	0.0875921
Ift20	1.00001	0.00228987	0.0876397
Adora2b	-1.50948	0.00231235	0.0880046
Ppp2r3a	-0.916972	0.00231747	0.0880046
Sdcbp2	1.14551	0.00232823	0.0880046
Neat1	-1.14158	0.00233038	0.0880046
Dtx2	1.07078	0.00234981	0.0882359
Pde7b	-1.58222	0.00235117	1
Smg1	-1.11924	0.00235546	0.0882359
Mast4	-1.05761	0.00235979	0.0882359
Gm45767	2.93725	0.00238232	1
Med29	1.15493	0.00239025	0.0890819
Gale	1.16369	0.00242173	0.0897073
Anks4b	0.845411	0.00242912	0.0897073
Lcorl	-1.05095	0.00243071	0.0897073
Sstr3	-0.853967	0.00244396	0.0899044
Smc5	-1.00918	0.0024667	0.0902246
Mylip	-0.947322	0.00246854	0.0902246
Tnks	-1.0177	0.00249892	0.091031
Zfp516	-0.885504	0.00251138	0.091031
Prrc2c	-1.08969	0.00251462	0.091031
Gpr3	5.62874	0.00251787	1
Inava	-0.969695	0.00253236	0.0913822
Zfp618	-1.15626	0.00254133	0.0913954
Larp4b	-0.845822	0.0025643	0.0913954
Ncoa3	-0.913305	0.00257682	0.0913954
Kmt2d	-1.04878	0.00257889	0.0913954
Notch2	-1.44253	0.00258578	0.0913954
Med13	-1.0989	0.0025865	0.0913954
Zim1	-0.956368	0.00258901	0.0913954
Grk5	-0.880577	0.00261071	0.0917112
Smad9	-1.20596	0.00261409	0.0917112
Syne2	-1.00464	0.00263664	0.0922175
Etl4	-0.997512	0.00266513	0.0929279
Rps4l	0.922621	0.00272294	0.0946532
Amy2a5	-5.70099	0.0027454	1
Xpo1	-0.914607	0.00274856	0.0948152
Xpo4	-1.0881	0.00274864	0.0948152
Nktr	-1.12126	0.00275262	0.0948152
Hdac5	0.915627	0.00281626	0.0963115
Fam199x	-1.00006	0.00281868	0.0963115
Arrdc3	-0.940016	0.0028252	0.0963115
Rnf169	-0.884112	0.00282995	0.0963115
Slc46a1	1.25859	0.00285872	0.0970003
Rps27rt	0.814664	0.00286931	0.0970697
1700123O20Rik	1.00238	0.0028827	0.0972335
Aebp2	-0.831813	0.00289279	0.0972852
Rpl7a	1.17261	0.00293049	0.0978005
St8sia1	-1.06059	0.00293054	0.0978005
Acvr2a	-0.918738	0.00293393	0.0978005
Pim1	-1.06832	0.00296941	0.0986077
Zfp869	-0.794012	0.0029755	0.0986077
Lrrc8d	-0.939228	0.00300527	0.0993051
Nemp2	-1.3317	0.00303305	0.0999325
Arhgap32	-1.05851	0.00307335	0.100958
Lyst	-1.06203	0.00308664	0.100958
Foxp1	-0.907039	0.00309083	0.100958
Tubb2a	1.01078	0.00310785	0.101171
Asxl2	-0.922771	0.00311747	0.101171
Flcn	-0.761615	0.0031403	0.101171
Eno1	0.768691	0.00314458	0.101171
Cry2	-0.875725	0.00314769	0.101171
Zfp81	-1.06789	0.00315424	0.101171
Dynll1	0.974074	0.00316063	0.101171
Atm	-1.24736	0.00317923	0.101171
Arhgap5	-1.01071	0.00318264	0.101171
Ankhd1	-1.25293	0.00318634	0.101171
Mtmr3	-0.828774	0.00320921	0.101613
Atad5	-1.4276	0.00325232	0.102692
Cldn7	0.895196	0.00326624	0.102846
Tnks1bp1	-0.778039	0.00330583	0.103805
Asic1	0.815125	0.00332616	0.104156
Fam214a	-0.873764	0.00335908	0.104631
Klf12	-1.48863	0.00335976	0.104631
Pogz	-0.841768	0.00341344	0.105319
Avl9	-0.951432	0.003416	0.105319
Ezh1	-0.769377	0.0034193	0.105319
Gm8325	1.24785	0.00342446	0.105319
Dst	-0.93108	0.00342816	0.105319
Zfp719	-0.867667	0.00344904	0.10542
Dennd4c	-1.07523	0.00345002	0.10542
Clk1	-0.808059	0.00346744	0.105454
Unk	-0.84311	0.00346969	0.105454
Usp20	0.843542	0.00348155	0.105467
Mypop	1.04922	0.00348867	0.105467
1700030C10Rik	1.74777	0.00350133	1
Dnase1l2	2.18435	0.00350757	1
Klf6	-0.877678	0.00351024	0.105838
Lonrf3	-1.79713	0.00353386	0.106126
Kcnn3	0.924928	0.00353846	0.106126
Sema4b	-0.790971	0.00356772	0.106722
Gm44698	3.39436	0.00357099	1
ENSMUSG00000121184	-3.58452	0.00357118	1
Nat14	1.04303	0.00359676	0.107308
Stam	-0.830129	0.00362135	0.107759
Rprd2	-0.857387	0.00363296	0.107822
Ern1	-0.991927	0.00367675	0.108837
4933432I09Rik	4.37071	0.00369272	1
Plxna2	-0.956899	0.0037293	0.109963
Hnf1a	-0.969653	0.00373421	0.109963
Stx3	-0.777946	0.00374379	0.109963
Brd4	-0.809917	0.00376264	0.110148
Ubn2	-0.875168	0.00376947	0.110148
Kmt2c	-1.08702	0.0037953	0.110618
Asap1	-0.931777	0.00380612	0.11065
Spr	0.925109	0.00382741	0.110985
Plekhm3	-1.0578	0.003861	0.111674
Zfp62	-0.959595	0.00387342	0.111749
Ptprd	-1.09021	0.00389352	0.111875
Mzt2	0.99056	0.00389746	0.111875
Sobp	-0.827248	0.00392758	0.112455
Lratd2	-0.818875	0.00394801	0.112728
Zbtb2	-0.998992	0.00395692	0.112728
Hlcs	0.94447	0.00397439	0.112942
Map3k1	-1.08367	0.00399636	0.113149
Gm17828	-1.46491	0.00400158	0.113149
Taok1	-1.02898	0.00401775	0.113235
Kpna2	0.75813	0.00402453	0.113235
Smcr8	-0.941905	0.00404973	0.113662
N4bp2	-1.13942	0.00406502	0.113811
Chd7	-0.824649	0.00413898	0.115597
Zkscan1	-0.872772	0.00415455	0.115747
Nup160	-0.956481	0.00422587	0.117446
Daam1	-0.948709	0.00425909	0.118081
Arl14ep	-0.825969	0.00427159	0.118139
Tfrc	-0.805991	0.00428888	0.118329
Dexi	1.0038	0.00432558	0.119053
Jade1	-0.892117	0.0043912	0.120567
Dusp23	1.25852	0.00445437	0.122007
Arhgef2	-0.823807	0.00447794	0.122358
Zfp704	-0.936363	0.00449678	0.122388
Bcl6	-1.24388	0.00450058	0.122388
Zfp26	-1.03743	0.0045152	0.122492
Fbxo33	0.8032	0.00456925	0.123663
Jmy	-1.06718	0.00464395	0.125387
Cbfa2t2	-0.797538	0.0047418	0.127587
Tjp2	-0.797978	0.00475657	0.127587
Fam110a	0.921791	0.00475911	0.127587
Phlpp1	-0.886013	0.004796	0.128273
Gtf2ird2	0.940637	0.00484772	0.129352
Gm15728	1.58151	0.0048507	1
Rif1	-1.076	0.00487361	0.129739
Kat6a	-1.03354	0.00489944	0.130121
Syngap1	-0.75563	0.00491643	0.130268
Tanc1	-1.03732	0.0049294	0.130308
Irs1	-1.33687	0.00499216	0.131306
Amer2	-0.865856	0.00499918	0.131306
Sema6b	1.08688	0.00500777	0.131306
Myh7b	2.8139	0.00501087	1
Mtss1	-0.831341	0.00501334	0.131306
Abl2	-0.941543	0.00504885	0.131932
Nphp4	1.14341	0.00507847	0.132401
Scaf8	-0.86465	0.00509571	0.132547
Gm16536	1.24101	0.00511263	0.132683
Unc80	-1.01717	0.00514846	0.132819
Rnf180	-1.04268	0.00515244	0.132819
Gprc5c	-0.845662	0.00515292	0.132819
Ptar1	-0.997804	0.00517115	0.132987
Tnrc6c	-0.830587	0.00520985	0.13361
Brd1	-0.792934	0.00523734	0.13361
Irgm1	0.855468	0.005241	0.13361
Stk40	-0.73594	0.00524238	0.13361
Cbfa2t2-ps1	-1.63357	0.00532445	0.135398
Foxj1	1.81592	0.0053577	1
Foxo3	-0.877753	0.00537044	0.135431
Zfp60	-0.874814	0.005377	0.135431
Gm49745	2.90929	0.00537915	1
Vamp2	0.867191	0.00538516	0.135431
Zbtb41	-0.985956	0.00538991	0.135431
Wnk3	-0.954277	0.00539537	0.135431
Atad2b	-1.05029	0.00539721	0.135431
Stox2	-0.992891	0.0054177	0.135645
Cyp4f39	-0.92122	0.00545034	0.135732
Gm43500	-5.24373	0.00545221	1
Dstyk	-0.916326	0.0054657	0.135732
Akap9	-0.903593	0.00547994	0.135732
Setd2	-0.84529	0.00549142	0.135732
Ascc3	-0.884332	0.00549194	0.135732
Ptprt	-0.931724	0.00549279	0.135732
Cdc7	-1.39471	0.00550824	0.135818
Gm43980	-2.45953	0.00551529	1
Mreg	-0.807546	0.00556664	0.136961
Ager	2.01678	0.00557223	1
Gm37475	2.86684	0.00562646	1
Nbeal1	-1.01799	0.00572983	0.140672
Bcl2l11	-0.868715	0.00575805	0.14096
Net1	-0.919168	0.00576638	0.14096
Fam126b	-0.98728	0.00582002	0.141886
Rasgrf2	-0.932941	0.00582923	0.141886
Casc1	2.16754	0.00584716	1
Adgrg3	1.86123	0.00586432	1
Plcxd2	-0.889238	0.00587742	0.142578
Dync1h1	-0.805836	0.00589411	0.142578
Zbtb14	-0.819128	0.00589528	0.142578
Rsbn1	-1.1071	0.00593977	0.143349
Vrtn	-5.98386	0.00599555	1
Gm38300	1.91663	0.00607786	1
Rbm39	-0.725629	0.0061228	0.147453
Mfsd2b	2.19396	0.00617097	1
Pak6	0.912241	0.0061717	0.148317
Gmeb2	-0.790856	0.00621106	0.148948
Gse1	-1.00408	0.00622534	0.148976
Gm49486	3.31727	0.00625553	1
ENSMUSG00000120390	1.95949	0.00626493	1
H2-DMa	1.55113	0.00629242	1
Pwwp2a	-0.876749	0.00629842	0.150351
Apbb1	0.791047	0.00630926	0.150351
Tbc1d12	-1.03094	0.00637118	0.15136
Tbc1d24	-0.87073	0.00637994	0.15136
Zbtb39	-0.942751	0.00639157	0.15136
Sbno1	-0.851471	0.00644644	0.152109
Sirt1	-0.9285	0.00646689	0.152109
Rnf213	-1.03873	0.0064707	0.152109
Ipcef1	-1.6057	0.00647671	0.152109
Tet3	-1.07992	0.00650476	0.152453
Fzd7	-0.937504	0.00653386	0.152598
Herc1	-0.881554	0.00654084	0.152598
Tmem198	0.957082	0.00655123	0.152598
Lrch3	-1.28747	0.00656589	0.152627
Grpel2	-0.75991	0.00658069	0.152659
Bicral	-0.888086	0.0066212	0.153285
Gm21378	-1.67153	0.00667262	1
Crtap	0.879025	0.00668576	0.154465
ENSMUSG00000103009	1.64005	0.00671018	1
Rassf7	0.871481	0.00672762	0.155117
mt-Cytb	0.712923	0.00675123	0.155211
Vps13a	-0.981665	0.006759	0.155211
Vil1	0.708676	0.00678653	0.155457
Ranbp9	-0.762577	0.00680737	0.155457
Zbtb18	-0.792429	0.00681074	0.155457
Cldn3	0.820425	0.00682858	0.155552
Skil	-0.957198	0.00684247	0.155557
Phf3	-0.811189	0.00686175	0.155684
Slc25a36	-0.799083	0.00688281	0.15585
Aldh1l2	-0.949834	0.00691291	0.156221
Fut1	-1.29229	0.00695237	0.156801
Mios	-0.817536	0.00701245	0.15762
Kcnj12	-0.888106	0.00702157	0.15762
Zfp507	-0.940089	0.00703031	0.15762
Tob1	0.731815	0.00705942	0.157739
Pura	-0.908945	0.00706772	0.157739
Tuba1c	0.874884	0.00707723	0.157739
Ankrd11	-0.813339	0.00709833	0.1579
Peak1	-1.12377	0.00713236	0.158347
Ppp1r13l	0.913646	0.00717136	0.158674
2610005L07Rik	-1.14538	0.00717501	0.158674
Cited4	1.08771	0.00721041	0.159147
4930429F24Rik	1.69838	0.00721074	1
Gm41442	2.09296	0.00722176	1
Ppm1k	-0.993288	0.00731522	0.16084
Arhgap12	-0.862699	0.00731542	0.16084
ENSMUSG00000121192	1.49513	0.00731656	1
Ccdc58	1.09587	0.00734723	0.161202
Cobll1	-0.86894	0.00736022	0.161202
Gadd45a	-0.854579	0.00741276	0.16204
Reps1	-0.696263	0.00742708	0.162041
Myc	-0.887936	0.00747803	0.162399
Dmxl1	-0.972625	0.00748048	0.162399
Bicra	-0.894155	0.00751322	0.162399
Pkia	-0.918887	0.00751578	0.162399
Srsf1	0.701914	0.00752647	0.162399
Fhip1a	-0.835978	0.00752921	0.162399
2810410L24Rik	0.955286	0.00756996	0.162969
Atxn1l	-0.880381	0.00760829	0.163485
Lin54	-0.92419	0.00762681	0.163573
Qser1	-1.0502	0.00765173	0.163799
Rassf2	-1.15121	0.00767565	0.163948
Ppp1r12a	-0.821094	0.00768756	0.163948
Ccdc186	-0.814233	0.00770963	0.164111
Trp53rkb	1.15938	0.00773547	0.164163
Gm17201	1.23785	0.00774097	0.164163
Wac	-0.719396	0.00777253	0.164299
Herc2	-0.86247	0.00778998	0.164299
Ffar1	-0.824675	0.00779667	0.164299
Sesn3	-0.821999	0.00780519	0.164299
Xrcc2	-1.32025	0.0078354	0.16463
Tmem63a	0.698921	0.00795158	0.166479
Muc4	-1.13162	0.00796425	0.166479
Nipbl	-0.86099	0.00796734	0.166479
Myo9a	-1.02274	0.00800852	0.167033
Arl13b	-0.939067	0.00804748	0.167538
Ncoa7	-1.0435	0.00807502	0.167804
Bod1l	-0.92996	0.0081217	0.168232
Nsd1	-0.80589	0.00812522	0.168232
Ubox5	-0.870972	0.00815914	0.168627
Cdk19	-0.894274	0.0081798	0.168747
Gm17147	-3.24915	0.00826807	1
Mgat2	0.714342	0.0083022	0.170962
Nfat5	-0.956561	0.0083257	0.171136
Ccdc152	5.85655	0.00835229	1
Spc25	0.75918	0.00835602	0.171449
Zfp398	-0.858209	0.00842343	0.172127
Slitrk6	0.913004	0.0084343	0.172127
Dusp7	-0.883318	0.00844196	0.172127
Smad5	-0.76232	0.0084563	0.172127
Btbd7	-0.902669	0.00848173	0.172127
Zfp280d	-0.863522	0.00849222	0.172127
Fat1	-0.93828	0.00849504	0.172127
Igsf9b	-0.908318	0.00852278	0.172382
Sfmbt1	-0.739616	0.00864862	0.174616
Stc1	1.36987	0.00870382	1
Mrpl20	0.86207	0.0087102	0.175548
Mapk4	-1.06225	0.00873894	0.175774
Clock	-0.882659	0.00875237	0.175774
Gm5069	1.5343	0.00881203	1
Synpo	-0.9641	0.00888956	0.17804
mt-Nd4	0.734074	0.00889653	0.17804
Gm3924	0.964424	0.00893758	0.178547
Pdzd7	1.25549	0.00897028	0.178886
Gm37264	4.17715	0.00898068	1
Defb1	1.01479	0.00902163	0.179595
Rnf223	5.05789	0.00904368	1
Dbi	0.984545	0.00905949	0.179817
Cbl	-0.917293	0.00906952	0.179817
A1cf	-1.19077	0.00908651	0.179817
Fndc10	0.854232	0.00909765	0.179817
Rps6ka2	-0.72831	0.00911187	0.179817
Nr3c1	-0.769255	0.00913601	0.179981
Pcnt	-0.883765	0.00915382	0.18002
Gigyf1	-0.704045	0.00919022	0.180207
Saysd1	0.997324	0.00919502	0.180207
Znrf3	-0.936027	0.00921634	0.180313
Misp3	1.7566	0.00923777	1
Tnfsf9	1.27672	0.00925837	0.180825
Smad4	-0.757218	0.00931463	0.181611
Slc35g2	0.768247	0.00940391	0.182884
2010016I18Rik	-3.136	0.00941905	1
Lrrc8b	-0.917149	0.00942668	0.182884
Huwe1	-0.92425	0.00942817	0.182884
Urb1	-0.760106	0.00944846	0.182962
Scnn1g	-1.05779	0.00946439	0.182962
Bmpr2	-0.898779	0.00949812	0.183046
Tnfrsf23	0.958286	0.00952145	0.183046
Ip6k2	0.754132	0.00952366	0.183046
2610008E11Rik	-0.848317	0.00953312	0.183046
Gm49542	-1.31682	0.00958356	0.183579
Qtrt2	-0.82196	0.00959323	0.183579
C78859	2.10836	0.00960879	1
Srcap	-1.34601	0.00963043	0.183921
Rbmxl1	0.797725	0.00964346	0.183921
Prrc2b	-0.888326	0.0096626	0.183978
2210406O10Rik	2.56762	0.00968584	1
Rasd2	-0.782719	0.00970358	0.184026
Dlg5	-0.864717	0.00974597	0.184026
Eif3a	-0.695111	0.00975773	0.184026
Rps27a	-0.862503	0.00977417	0.184026
Spry4	1.17566	0.00978616	0.184026
Nop56	0.804714	0.00979195	0.184026
Arhgap21	-0.832032	0.00979966	0.184026
Timm9	1.03256	0.00980769	0.184026
Prrt3	1.0597	0.00981086	0.184026
Pparg	-0.783229	0.00989453	0.185182
Rbm8a	0.776343	0.00991188	0.185182
Pmvk	0.899264	0.00994151	0.185182
Macf1	-0.917152	0.00994205	0.185182
Zbtb37	-1.22839	0.00996921	0.185182
Pappa2	-0.851837	0.0099804	0.185182
Atp5g1	0.855681	0.00999274	0.185182
Kcmf1	-0.657865	0.0100143	0.185182
Slc16a6	-0.99253	0.0100191	0.185182
Ccdc6	-0.729104	0.0100434	0.18533
Zfyve16	-0.907523	0.0100695	0.18551
Gm50387	1.76369	0.0100758	1
Hspb9	5.75648	0.0101409	1
Sp3	-0.796487	0.0101736	0.187126
Rpp25l	0.965812	0.0103143	0.189406
1700094D03Rik	1.75017	0.0103315	1
mt-Nd6	0.662764	0.0103471	0.189702
Wnk4	0.792715	0.0103646	0.189717
AA914427	3.33803	0.0103754	1
A930004J17Rik	-2.0547	0.010417	1
Tor4a	0.725379	0.0104358	0.190469
Fbxl20	-0.861906	0.0104705	0.190469
Erbin	-0.834122	0.0104724	0.190469
Tm7sf2	0.890709	0.0104884	0.190469
N4bp2l1	-0.785852	0.0104895	0.190469
Tmem199	0.816099	0.0105226	0.190491
Ptp4a1	-1.44916	0.0105242	0.190491
Tanc2	-0.911283	0.0105469	0.190586
Tbck	-0.8213	0.0105629	0.190586
Glis3	-0.872373	0.010612	0.191167
Orai3	0.768686	0.0106448	0.191199
Hap1	0.724547	0.0106474	0.191199
Nbas	-0.686001	0.0107868	0.193397
Zfp109	-1.31986	0.0108097	1
Pgf	1.19869	0.0108176	0.193644
Abhd8	0.84208	0.0108543	0.193957
Haus6	-1.08822	0.0108692	0.193957
Per2	-0.873601	0.0109037	0.194208
Cit	-1.0472	0.0109175	0.194208
Ttc37	-0.798493	0.0109506	0.194493
Fam98a	0.69855	0.0110171	0.195357
Usp53	-0.977726	0.0110361	0.195357
Pbrm1	-0.863122	0.011053	0.195357
Shc4	1.23325	0.011068	0.195357
Zbtb44	-0.768047	0.0111229	0.196011
Kcnj11	-0.653574	0.0111395	0.196011
Als2	-0.740776	0.0112001	0.196536
Gapdh	1.14164	0.0112088	0.196536
Eif5	-0.635434	0.0112213	0.196536
Gm15777	-2.78178	0.0113166	1
Gm8437	-1.35895	0.0113177	0.19792
Syngr4	2.28045	0.0113587	1
Zfp563	-1.02218	0.0113734	0.198589
Jsrp1	5.71966	0.0113861	1
Gm10037	2.1104	0.0113958	1
Trappc13	0.726785	0.0113986	0.198723
Sp4	-1.09928	0.011464	0.199042
9530077C05Rik	1.10416	0.0114681	0.199042
Armc6	0.857569	0.0115006	0.199042
Helz	-0.814906	0.0115009	0.199042
Sepsecs	-0.730071	0.0115044	0.199042
1110017D15Rik	1.83468	0.0115189	1
ENSMUSG00000120308	0.999218	0.0115336	0.199243
1700086O06Rik	1.60289	0.0115401	1
Mthfr	-0.697201	0.0115875	0.199521
Gm47889	2.03231	0.0116038	1
Gm49759	-0.983565	0.0116138	0.199521
Klf3	-0.765806	0.0116166	0.199521
Nfatc2	-0.777798	0.0116256	0.199521
Tmem212	1.81761	0.0116365	1
Syne1	-0.847677	0.011639	0.199521
Cpm	-0.99766	0.0116636	0.199521
Per3	-0.782099	0.0116823	0.199521
Kdm4c	-0.75589	0.0116944	0.199521
Slc27a4	0.707954	0.0117076	0.199521
Mirg	1.01717	0.0117594	0.200102
ENSMUSG00000117102	-1.84103	0.0117608	1
Relch	-0.816601	0.0117769	0.200102
Gm41293	3.64444	0.0117776	1
Wasf2	-0.681133	0.0118842	0.201595
Tceanc	-0.933234	0.0119113	0.201595
Gid4	-0.708871	0.011918	0.201595
Csnk1g1	-0.790088	0.0120004	0.202452
Hus1	-0.822765	0.0120043	0.202452
Jrk	-0.906256	0.0120237	0.202479
Spopl	-0.873984	0.012087	0.203244
Pkdcc	-0.705113	0.0121319	0.203513
Nck2	-0.699104	0.0121602	0.203513
Slc7a2	-0.728364	0.0121981	0.203513
Mapk6	-0.818372	0.012201	0.203513
Luc7l3	0.702296	0.0122184	0.203513
Utrn	-0.93835	0.0122341	0.203513
Tbl1xr1	-0.801453	0.0122786	0.203513
Pcnx	-0.752051	0.0122808	0.203513
Zfp329	-0.890355	0.0123099	0.203513
Zc3h11a	-1.10155	0.0123143	0.203513
Gm20427	2.37639	0.0123743	1
Gmeb1	-0.802955	0.0123904	0.203513
Zfp217	-0.842705	0.0124017	0.203513
Usp32	-0.870838	0.0124051	0.203513
Hivep1	-0.980049	0.0124128	0.203513
Hunk	-0.946789	0.0124256	0.203513
Rab11fip4	-0.924731	0.0124476	0.203513
Sfxn2	0.767765	0.0124835	0.203513
Taf4	-0.718319	0.0125018	0.203513
Mir670hg	1.38436	0.0125042	0.203513
Map3k19	2.7258	0.012508	1
Dgke	0.787356	0.0125158	0.203513
Rwdd4a	0.686918	0.0125191	0.203513
Gm3365	-1.81769	0.012532	1
Pogk	-0.773646	0.0125381	0.203513
Gtf2b	0.816853	0.0125495	0.203513
Igtp	1.0176	0.0125574	0.203513
Hs1bp3	-0.724537	0.012561	0.203513
Arid4b	-0.828868	0.0125685	0.203513
Trip12	-0.761727	0.0126236	0.203816
Phip	-0.953833	0.0126517	0.203816
Insr	-0.905391	0.0126535	0.203816
Slc19a2	-0.881648	0.0126589	0.203816
Gm49599	-2.36044	0.0126717	1
1700063D05Rik	5.70081	0.0126834	1
Tut4	-0.87795	0.0126851	0.203949
Gm49172	0.924533	0.0127639	0.204925
Kmt5b	-0.732134	0.0128099	0.20518
4930579G18Rik	-1.68102	0.0128453	1
Zfp263	-0.755292	0.0129009	0.20518
Gm36543	-1.09305	0.012919	0.20518
Igf2r	-0.748711	0.0129286	0.20518
Zfp36l2	-0.679995	0.0129569	0.20518
Casz1	-0.795831	0.0129725	0.20518
Gcnt4	-1.03424	0.0129858	0.20518
Kif19a	0.814735	0.0129945	0.20518
Pals1	-0.875776	0.0130011	0.20518
Ptpn4	-0.948873	0.0130073	0.20518
Zkscan8	-0.96574	0.0130112	0.20518
Pop5	0.844426	0.013014	0.20518
Thrb	-1.01633	0.0130144	0.20518
Dennd5b	-0.925684	0.0130334	0.205194
Rbm10	0.700188	0.0130559	0.205265
Cdk17	-0.773624	0.0131024	0.205711
Rasgrf1	0.643983	0.0131694	0.206278
4833438C02Rik	1.18581	0.0131839	0.206278
Mbp	-0.672862	0.013193	0.206278
Fam83b	-1.70318	0.0132016	1
Mgme1	-0.835608	0.0132368	0.20668
Hnrnpm	0.75229	0.013308	0.20727
Rnf5	0.944509	0.0133278	0.20727
Bbc3	-0.938273	0.0133293	0.20727
Usp9x	-1.00837	0.0133877	0.207361
Meox1	1.05913	0.0133955	0.207361
Dad1	0.791986	0.0134011	0.207361
Vps13b	-0.881328	0.0134081	0.207361
Gm36445	-1.73835	0.0134319	1
Gm10252	2.37563	0.0134518	1
Rcbtb1	-0.751279	0.0134697	0.207715
Trir	0.850615	0.0134736	0.207715
Phc3	-0.894534	0.0134859	0.207715
Polr2l	0.942108	0.01359	0.208755
Mrpl18	0.880181	0.0135901	0.208755
Csrnp1	0.857135	0.01365	0.209052
Ccdc9b	-0.784868	0.0136608	0.209052
Tpgs2	0.96743	0.013679	0.209052
Ccar1	0.655708	0.0137043	0.209052
Fbxl22	2.50535	0.0137052	1
Sos2	-0.776586	0.0137094	0.209052
Sigmar1	0.742113	0.0137319	0.209052
Tigar	0.749204	0.0137382	0.209052
Tab2	-0.689667	0.0138245	0.210084
Sgms1	-0.799995	0.0138648	0.210376
Il17ra	-0.731423	0.0138807	0.210376
Ep300	-0.95707	0.013919	0.210395
Eif2b4	0.839239	0.0139346	0.210395
Dnaja1	0.720018	0.013952	0.210395
Tmem245	-0.83477	0.013956	0.210395
1700102P08Rik	1.98501	0.0139973	1
Synrg	-0.688723	0.0140194	0.211071
Mrps12	0.908139	0.0140489	0.211235
Epm2aip1	-0.750716	0.014195	0.21315
Nacad	1.49563	0.0142142	1
Ush2a	-0.899308	0.0142458	0.213631
Pggt1b	-0.730052	0.0142693	0.213701
Nf1	-0.796824	0.0143135	0.214081
Kctd20	-0.719873	0.0143746	0.214359
Rffl	-0.800244	0.0143767	0.214359
Amer1	-0.977325	0.0143886	0.214359
Gpatch2l	-0.853715	0.0145207	0.216043
Tsc22d1	0.629933	0.0145438	0.216104
Zfp335	-0.77746	0.0145958	0.216593
Gm43860	1.36893	0.0146651	1
Dennd1c	0.940164	0.0146994	0.217847
Bptf	-0.838563	0.0147518	0.21825
Ap4e1	-0.968443	0.014765	0.21825
Vps13c	-0.960398	0.0147848	0.218258
Kcnj6	-1.08246	0.0148246	0.218435
Srgap1	-0.941761	0.0148548	0.218435
Fhl2	-0.947231	0.014894	0.218435
F3	-0.770651	0.0149067	0.218435
Mpdz	-0.819152	0.0149114	0.218435
Heg1	-0.777377	0.0149121	0.218435
4933427G23Rik	2.48405	0.0149724	1
Plekhg3	-0.661357	0.0150216	0.219635
Syt2	-0.831035	0.0150326	0.219635
Harbi1	-0.777127	0.0150821	0.220045
Zfp362	-0.707788	0.0150994	0.220045
Akap10	-0.788171	0.0151353	0.220285
Nfe2l1	-0.607764	0.0151741	0.220568
Timm29	0.65003	0.0152945	0.221803
Strn	-0.837729	0.0152988	0.221803
Kdm6a	-0.793671	0.0153323	0.221803
Mapkbp1	-0.774284	0.0153522	0.221803
Itpk1	-0.659251	0.015369	0.221803
Arhgap17	-0.693369	0.0153761	0.221803
Sntg1	-1.08308	0.0154962	0.223252
Nav1	-0.770491	0.0155275	0.22342
ENSMUSG00000120352	-2.94314	0.0155812	1
Tnpo1	-0.795037	0.0156446	0.22482
Arv1	-1.00689	0.0157143	0.225407
4932438A13Rik	-0.911	0.0157474	0.225407
Zfp68	-0.710676	0.0158078	0.225407
Nudt7	-0.752701	0.0158114	0.225407
Tns2	-0.704443	0.0158479	0.225407
Lmna	0.697333	0.0158636	0.225407
Hjurp	-0.843479	0.0158758	0.225407
Ncoa1	-0.78264	0.0158983	0.225407
Smim1	0.714921	0.0158992	0.225407
Poglut3	-0.826282	0.0159254	0.225407
Zfp317	-0.734487	0.0159359	0.225407
Eef1akmt1	1.04457	0.0159407	0.225407
Orc6	0.823233	0.0159433	0.225407
Cramp1	-0.767127	0.0159968	0.225882
Atrx	-0.843351	0.0160333	0.226117
Ciapin1	0.759856	0.0160837	0.226365
Cep57	-0.698972	0.0161191	0.226365
Zfp608	-0.847005	0.0161227	0.226365
Zfp729a	-0.784293	0.0161306	0.226365
Dleu2	1.11615	0.0161577	0.226467
Gm42664	-2.69892	0.0161706	1
Rsf1	-0.706375	0.0162637	0.227515
Dagla	-0.71459	0.0162725	0.227515
Fam107b	-0.91143	0.0163455	0.227927
Chd6	-0.819725	0.0163616	0.227927
Nedd8	0.743834	0.0163648	0.227927
Zfp397	-0.80507	0.0163822	0.227927
Cux2	-0.674783	0.0164465	0.22803
Zzz3	-0.665135	0.0164465	0.22803
Zscan26	-0.673089	0.0164498	0.22803
Khdc4	0.655258	0.0164787	0.228153
Tmem240	1.344	0.0165345	1
Chp2	-2.11742	0.0165442	1
Rab11fip2	-0.951022	0.0165455	0.228537
Klhdc8b	0.855495	0.0165502	0.228537
Trim24	-0.702554	0.0166195	0.228537
Ckap5	-0.730322	0.0166229	0.228537
Arhgap29	-0.809168	0.0166248	0.228537
Lrp6	-0.799399	0.0166271	0.228537
Gm17251	1.5822	0.0167291	1
1810019N24Rik	3.99174	0.016826	1
Dcaf12l1	-0.686064	0.0168296	0.231042
Gm43300	-4.7906	0.0168598	1
C030015A19Rik	-1.49789	0.0168903	1
Atxn2l	-0.613258	0.0169315	0.231962
Dab2ip	-0.671994	0.0169375	0.231962
Sycn	1.38011	0.0169756	1
Foxo1	-0.718833	0.0171828	0.234847
Trappc4	0.789596	0.0171965	0.234847
Rasal2	-0.846871	0.0172102	0.234847
Sdhd	0.76662	0.0172467	0.235063
Gm43597	1.3788	0.0172636	1
Rragd	-0.759736	0.0172767	0.23519
Opn3	1.17621	0.0173448	0.235836
Ighv3-6	5.91358	0.0174251	1
Zbtb11	-0.796694	0.0174546	0.237045
Fam50a	0.715815	0.0175122	0.237543
Gm16401	-2.06507	0.0176707	1
Rnf182	-0.960113	0.0176886	0.23965
Cdkl5	-0.831137	0.0177117	0.239677
Sertad3	0.964933	0.017789	0.240337
Cabp7	-0.76397	0.0178262	0.240337
Pex12	0.723446	0.0178477	0.240337
Gm12258	-0.891321	0.0178647	0.240337
Cited2	0.809069	0.0178662	0.240337
Casr	-0.922929	0.0179108	0.240652
Zfp939	-1.12472	0.0180076	0.241667
Dyrk1a	-0.69697	0.0180785	0.242333
Ccdc92	0.678446	0.0181922	0.243347
Unkl	-1.11037	0.018197	0.243347
Dennd1b	-0.82584	0.0182877	0.243878
Ckb	0.74976	0.0182977	0.243878
Ncald	0.743205	0.018301	0.243878
Srm	0.805332	0.0183327	0.244014
Bcl6b	0.711143	0.018374	0.244277
Zfp953	-1.53423	0.0184328	1
Tuft1	-0.670293	0.0184365	0.244539
Xk	-0.860821	0.0184523	0.244539
Pcm1	-0.816599	0.0184582	0.244539
Smurf2	-0.749589	0.0185266	0.24516
Ptp4a3	0.655626	0.0185783	0.245366
Lactb	0.864601	0.0185959	0.245366
Thoc2l	-0.845705	0.018607	0.245366
Npas3	-1.70033	0.0186685	1
Ccdc66	-0.841543	0.0187006	0.246315
D930048N14Rik	1.62297	0.0187256	1
Atf3	-1.06718	0.0187976	0.247305
Thsd7a	-1.48169	0.0188421	1
Sik1	0.707208	0.0188973	0.24833
Ptch1	-0.827832	0.0189659	0.248944
Ankrd37	1.20331	0.0189909	0.248984
Ppfia4	2.2946	0.0190213	1
Eif6	0.756534	0.0191306	0.250528
Zfand5	-0.60669	0.0192855	0.252092
Gm6822	5.54352	0.0192882	1
A530041M06Rik	5.50751	0.0193081	1
Gm609	-1.12565	0.0193142	0.252092
Cdkn1b	-0.610014	0.0193167	0.252092
Gm6254	-2.15616	0.0193278	1
Ankrd17	-0.802743	0.0193481	0.252168
Zfp39	-0.953216	0.0193889	0.252168
Socs4	-0.745807	0.019389	0.252168
Zfp827	-0.689817	0.0194185	0.252263
Adamts18	-1.34579	0.0194806	1
Nup98	-0.644162	0.0194996	0.253027
Gm38077	-2.54501	0.0195339	1
Ssc5d	1.75899	0.0195344	1
Lrrk2	-1.54722	0.0195877	1
Rwdd2b	1.04677	0.019596	0.253988
Rasl10a	4.74275	0.0196594	1
Srsf6	0.676902	0.0196609	0.25407
Fam221a	-0.898695	0.0196698	0.25407
Gsk3b	-0.798071	0.0196809	0.25407
Ptbp3	-0.722506	0.0197141	0.25407
Gm35025	1.31779	0.0197196	0.25407
Wipf2	-0.723686	0.0197982	0.25407
Lzic	-0.876605	0.0198332	0.25407
9230112E08Rik	1.07168	0.0198424	0.25407
Tmcc3	-0.721916	0.0198505	0.25407
Igf1r	-0.786942	0.019902	0.25407
Cdc14b	-0.751032	0.0199098	0.25407
Dsp	-0.749822	0.0199152	0.25407
Oip5os1	-0.736277	0.0199186	0.25407
Syt14	-0.748681	0.0199296	0.25407
Setx	-0.812909	0.0199376	0.25407
Zyg11b	-0.829594	0.0200257	0.254908
Dvl2	-0.656756	0.0200851	0.255191
Ate1	-0.64708	0.020115	0.255191
Pik3c2a	-0.899072	0.0201154	0.255191
Dync2h1	-0.783209	0.020138	0.255194
Cert1	-0.741315	0.0202159	0.255394
Rbpj	-0.778233	0.0202275	0.255394
Ccdc88a	-0.958503	0.0202307	0.255394
Mir212	4.0477	0.0202409	1
Gm12500	1.15117	0.0202687	0.255394
Lrrc58	-0.63514	0.0202693	0.255394
Immp1l	0.775184	0.0202887	0.255394
Spink1	1.69171	0.0202905	1
9230114K14Rik	-1.53048	0.0203833	1
Spen	-0.783124	0.0204026	0.256545
Zfp287	-0.871362	0.0204735	0.257151
Xrn1	-0.754106	0.0205364	0.257422
Glt1d1	0.683035	0.0205403	0.257422
Axin2	-0.733783	0.0205969	0.257465
Rnf111	-0.709364	0.0206005	0.257465
Cnot6l	-0.681214	0.020614	0.257465
Crhr1	2.16588	0.0206294	1
Ctcf	-0.652438	0.0206344	0.257465
Rgs4	0.861432	0.0207557	0.258291
Gm47950	-3.88144	0.0207711	1
Ankrd50	-0.740649	0.0207829	0.258291
Cdk5rap2	-0.763007	0.0207886	0.258291
Simc1	-0.777157	0.0207954	0.258291
Ssh1	-0.692527	0.0208141	0.258291
Tssc4	0.862374	0.0208742	0.258754
Smad1	-0.6578	0.0209247	0.259096
AW549877	-0.681399	0.0209805	0.259505
Bet1l	0.786744	0.0210362	0.259912
Zfp810	-0.769389	0.0211033	0.260141
Gosr1	-0.61619	0.0211192	0.260141
Edem2	0.692438	0.0211234	0.260141
Sp2	-0.756137	0.0212501	0.261418
Elmod2	-0.746564	0.0212966	0.261692
Itsn2	-0.717145	0.0213334	0.261692
Patl1	-0.701265	0.0213415	0.261692
Ccser1	-0.695284	0.0215847	0.264389
Glce	-0.770334	0.021618	0.264513
A3galt2	1.4853	0.0216364	1
Scyl3	-0.702718	0.0216771	0.264682
Emc8	0.702236	0.0216803	0.264682
Resf1	-0.8362	0.021714	0.264682
Utp15	-0.665328	0.021725	0.264682
Cacna1d	-0.690404	0.0218062	0.265387
Sik2	-0.971055	0.0219971	0.267424
Rock1	-0.791085	0.0220264	0.267494
Zfp687	-0.701071	0.0220826	0.26789
4732496C06Rik	1.62298	0.022097	1
Pim2	0.625482	0.0221542	0.268472
Gpx1	0.786039	0.0222017	0.268762
Polr1e	0.935236	0.0222433	0.268978
Zkscan16	-1.32855	0.022295	0.269033
Gm20208	1.04391	0.022312	0.269033
Nup153	-0.753374	0.0223188	0.269033
Hps6	0.783417	0.0223947	0.269378
Eml4	-0.824687	0.0223949	0.269378
Wdfy2	-0.76686	0.0224503	0.26969
Slc35a3	-0.703099	0.0224682	0.26969
Kansl1	-0.619303	0.0225325	0.270143
Arhgef38	-1.73054	0.0225478	1
Arid2	-0.764779	0.0225654	0.270143
Retreg3	-0.621282	0.0225773	0.270143
Pigyl	0.8738	0.022693	0.271242
Siah1a	-0.697035	0.0227475	0.271608
ENSMUSG00000120229	-1.59293	0.0227618	1
Togaram1	-0.762278	0.0227766	0.27167
Ecpas	-0.62254	0.0228621	0.272157
Atp1b3	0.675669	0.0228661	0.272157
Fbxo11	-0.686374	0.0229111	0.272157
Slc6a6	-0.614925	0.0229345	0.272157
Rpusd2	-1.00886	0.0229558	0.272157
Elk3	0.720474	0.022961	0.272157
Stk10	-1.03124	0.0230055	0.272399
Nfx1	-0.594101	0.0231144	0.273405
Slc9a7	-0.938364	0.0231652	0.273449
Zfp169	-1.02343	0.0231663	0.273449
Stxbp5l	-1.05729	0.0233056	0.274805
Hcfc1	-0.666068	0.0233295	0.274805
Ankrd28	-0.770107	0.0234064	0.275426
Mfsd4b1	-1.18742	0.0234638	0.275815
Ahctf1	-0.678657	0.023528	0.276283
Tceal8	0.685625	0.0235906	0.276431
Kdm5a	-0.791915	0.0236666	0.276431
Ptpn12	-0.745599	0.0236851	0.276431
Clcn6	-0.695222	0.023723	0.276431
Zfp974	-0.85674	0.0237408	0.276431
Trim33	-0.703361	0.0237425	0.276431
Pan3	-0.636952	0.0237641	0.276431
Cd80	2.81237	0.0237679	1
Slc35d3	-0.615647	0.0237856	0.276431
Zcchc14	-0.698639	0.0237978	0.276431
Senp6	-0.647495	0.0238065	0.276431
Usp54	-0.817858	0.0238081	0.276431
Zmym2	-0.718812	0.023837	0.276485
Slc10a3	0.854417	0.023911	0.276879
Zfp930	-0.836708	0.0239347	0.276879
AU041133	-1.10139	0.0240084	0.276879
Setd7	-0.709021	0.0240195	0.276879
Rasa2	-0.75398	0.0240281	0.276879
Npat	-0.73573	0.0240302	0.276879
Mthfsd	0.714337	0.0240415	0.276879
Tpgs1	0.724756	0.0240937	0.2772
Ctns	-0.61092	0.0241315	0.277354
Fastkd5	1.1789	0.0241643	0.27745
Snai2	-1.33556	0.0241975	1
Bsn	-0.756376	0.024372	0.279377
Hspa1b	0.943412	0.0243876	0.279377
Polr2g	0.701115	0.0244162	0.279377
Jup	0.651213	0.0244418	0.279377
Spon2	0.80129	0.024455	0.279377
Plcd4	1.44699	0.0245063	1
Apc	-0.832264	0.0245658	0.280121
Tmem223	0.771811	0.0245694	0.280121
ENSMUSG00000120954	-2.95726	0.0246213	1
Gria3	-0.689698	0.0246464	0.280448
Slc4a7	-0.873686	0.0246731	0.280448
Bak1	0.718985	0.0246884	0.280448
S100a10	0.852672	0.0246968	0.280448
Desi2	-0.700667	0.0248415	0.281467
Sbk1	0.631358	0.0248641	0.281467
Pkn2	-0.732701	0.0249054	0.281467
Vmac	0.659733	0.0249092	0.281467
Mif4gd	0.776469	0.0249104	0.281467
Cldn15	2.51489	0.0251129	1
Rbm26	-0.67419	0.0251174	0.283025
Gpr137	0.697638	0.0251184	0.283025
Wasf3	-0.941287	0.025123	0.283025
Gm37962	5.4024	0.0251299	1
Tmem256	0.756417	0.0251688	0.283261
Cisd3	0.834177	0.0252768	0.284189
Unc50	0.681686	0.0253515	0.284189
Slc25a14	0.787843	0.0253765	0.284189
Tjp1	-0.783971	0.0253956	0.284189
Tnrc6a	-0.664253	0.0254112	0.284189
Dop1a	-0.774909	0.0254616	0.284189
Glrx	0.758656	0.0254731	0.284189
Snrpd1	0.755733	0.0254772	0.284189
Shld2	-0.851013	0.025478	0.284189
Acadm	0.776782	0.0255012	0.284189
Gm21092	-1.3422	0.0255606	1
Birc6	-0.767594	0.0255769	0.28475
Rbbp6	0.580078	0.0256076	0.28475
Vps13d	-0.818762	0.0256315	0.28475
Gm5165	-1.14934	0.0256435	1
Iars	-0.657394	0.0256645	0.28475
Kat7	-0.623142	0.0256961	0.28475
Tut7	-0.815052	0.0257019	0.28475
Zbtb22	-0.656341	0.0257651	0.285102
Zfp551	-1.30272	0.0258148	0.285102
Cyb5a	0.739166	0.0258247	0.285102
Tent5c	0.663059	0.0258466	0.285102
Tox	-0.782858	0.0258591	0.285102
Socs7	-0.613316	0.0260594	0.286756
Tmf1	-0.652506	0.0260596	0.286756
Ahdc1	-0.657542	0.0261173	0.286881
Synj2	-0.691421	0.0261214	0.286881
St18	-0.728686	0.0261677	0.287112
Abcd1	0.616263	0.0262517	0.287352
Pard6b	-0.748078	0.0262767	0.287352
Apbb2	-0.711602	0.0262797	0.287352
Prkaa2	-0.873983	0.0263065	0.287352
Gprin3	-1.21605	0.026316	0.287352
Mrpl36	0.648495	0.0263539	0.287491
Cd72	1.86324	0.026363	1
Ranbp1	0.824296	0.0264005	0.287722
Tab3	-0.918479	0.0264438	0.287899
Zscan20	-0.914259	0.0265175	0.287899
Bag3	0.613654	0.0265501	0.287899
Crbn	-0.749879	0.0265669	0.287899
Casp2	-0.709621	0.0265679	0.287899
Arhgef5	-0.598955	0.0265836	0.287899
Ubr5	-0.731459	0.0266145	0.287899
Lrch1	-0.68716	0.0266193	0.287899
Vps37b	-0.733741	0.0266576	0.288039
Wdfy3	-0.775293	0.0268555	0.289695
Irak2	-0.815276	0.0268618	0.289695
Cpd	-0.711707	0.0270423	0.290968
Gtf2a1	-0.638937	0.027055	0.290968
Zfp652	-0.65439	0.0270635	0.290968
Washc4	-0.812729	0.0270822	0.290968
Ston1	-1.60214	0.0270894	1
Vps26a	-0.598125	0.0271347	0.291212
Mafb	-0.593734	0.0271562	0.291212
Aup1	0.672178	0.0272294	0.291721
Sub1	0.710394	0.0273875	0.292829
Clcn5	-0.765894	0.0273975	0.292829
Mrpl55	0.830353	0.0274101	0.292829
Rapgef6	-0.794401	0.027445	0.292927
Gm7072	-0.715831	0.0274941	0.293056
Psmd7	0.59062	0.0275138	0.293056
Alyref	0.753085	0.0275445	0.293056
Pde1b	0.897257	0.0275855	0.293056
Slc8a1	-0.801641	0.027586	0.293056
Nup54	-0.681004	0.0276124	0.293063
Gm42809	-1.50732	0.0276833	1
Platr25	-1.09411	0.0276885	0.293596
Samd5	-1.1317	0.0277524	0.294
4931422A03Rik	-3.8218	0.0277832	1
Msl2	-0.597746	0.0277964	0.294192
Usp24	-0.698765	0.0278726	0.294535
Paqr7	0.928153	0.0279149	0.294535
Tbpl1	-0.674949	0.0279158	0.294535
Ldha	0.836924	0.0279325	0.294535
Dnajb13	1.41744	0.0280049	1
Gm26583	3.41213	0.0281378	1
ENSMUSG00000120848	-3.08016	0.0281468	1
Ric1	-0.731856	0.028221	0.297301
Aimp2	0.79009	0.0282934	0.297788
Ttc28	-0.663906	0.0283819	0.298443
Eml5	-0.681558	0.0284639	0.298938
Rfx7	-0.77047	0.0285028	0.298938
Mbnl2	-0.658888	0.0285078	0.298938
Uba6	-0.738728	0.0285956	0.299204
Zfp992	-1.4283	0.0286888	1
Igf2bp2	-0.705151	0.0286937	0.299204
Sh3bgrl3	0.826801	0.0287035	0.299204
Pabpn1	0.763501	0.0287383	0.299204
Lrfn1	0.812245	0.0287422	0.299204
Ptpn14	-1.00867	0.0287835	0.299204
Lonrf2	-0.695374	0.0288078	0.299204
Eif4a3	0.675263	0.0288091	0.299204
Tec	-0.77449	0.0288203	0.299204
Mbd6	-0.59391	0.0288301	0.299204
Lnpep	-0.73323	0.0288336	0.299204
Alkbh7	0.799969	0.0288572	0.299204
Ubr4	-0.668112	0.0289012	0.299204
Gadd45b	0.837885	0.0289017	0.299204
Soga3	-0.787781	0.0289425	0.299204
Rtl8a	0.865772	0.0289544	0.299204
Car10	-0.66002	0.0290159	0.299568
Pcsk2os2	-2.2375	0.02911	1
Sox5	-1.35579	0.0292311	1
Zdhhc12	0.819559	0.0292575	0.301585
Pafah1b3	0.826574	0.0292644	0.301585
Cbr3	1.15796	0.029297	1
Oaf	0.714686	0.029348	0.302173
Rassf8	-0.687301	0.029408	0.302517
Rasd1	0.739067	0.0294984	0.30275
Rundc1	0.608942	0.0295112	0.30275
Crym	1.54631	0.0295115	1
Sacs	-0.973119	0.0295238	0.30275
Elapor2	-0.624612	0.0295373	0.30275
Tsc22d2	-0.70362	0.0295718	0.302831
Paqr3	-0.922067	0.0296144	0.302994
Ebi3	2.06301	0.0297135	1
Lsm14a	-0.58366	0.0299014	0.304866
Tufm	0.662562	0.0299291	0.304866
Snhg20	0.97711	0.0299329	0.304866
Sac3d1	0.714034	0.0299984	0.304866
Smad2	-0.596977	0.0300516	0.304866
Jmjd6	0.619611	0.0300789	0.304866
Fam189b	0.68325	0.0300817	0.304866
Ncoa2	-0.768507	0.0300823	0.304866
Zfp280b	-0.660413	0.0300867	0.304866
Ciao1	0.64984	0.0301058	0.304866
Slc28a2	1.20688	0.0301083	1
Arl5b	-0.796682	0.0301305	0.304866
Snx15	0.698034	0.030146	0.304866
AI839979	1.51893	0.0301671	1
Arhgdig	0.700933	0.0302528	0.305674
Gm28085	-5.37276	0.0302569	1
Dnd1	1.70441	0.0302954	1
Tex45	5.39832	0.0303436	1
Ly6g5b	5.39832	0.0303436	1
Spns2	1.39822	0.0303517	1
Zfp97	-1.34064	0.0303583	1
Cep120	-0.627966	0.0304569	0.307463
Cdc73	-0.634014	0.0304904	0.307524
Ttf2	-0.92414	0.0305171	0.307524
Emilin1	0.649852	0.0307029	0.308871
Acvr2b	-0.950062	0.0307051	0.308871
Gm16062	2.12362	0.0307283	1
Sf3b4	0.69844	0.0308215	0.309768
Gtf2ird1	-0.605136	0.030931	0.310594
Zfp106	-0.655411	0.0309659	0.31067
Gm45221	-3.00725	0.0309793	1
Ythdc2	-0.796169	0.0310031	0.310769
Ccdc124	0.713698	0.0310452	0.310855
Rnf38	-0.671274	0.0310874	0.310855
Sorl1	-0.680387	0.0311471	0.310855
Crebl2	-0.625245	0.0311588	0.310855
Fkbp1b	0.60488	0.0311819	0.310855
Fbxl3	-0.654968	0.0312245	0.310855
Rab17	-1.52196	0.0312448	1
Gm9910	1.8051	0.0312547	1
Brd3	-0.592166	0.0312645	0.310855
Ubxn7	-0.631399	0.0312855	0.310855
Pdxp	1.10767	0.0313768	0.310855
Cdc27	-0.651662	0.0313838	0.310855
Mef2a	-0.667033	0.0313895	0.310855
Ankrd44	-0.738937	0.0314018	0.310855
Srsf5	0.647127	0.0314585	0.310855
Jcad	-1.19859	0.0315145	1
Atp5d	0.668943	0.031526	0.310855
Try5	0.817961	0.0315284	0.310855
Agk	-0.833863	0.0315449	0.310855
Gm36936	-2.76034	0.0315604	1
Tbcel	-0.688228	0.0315974	0.310855
Hmgcr	-0.585847	0.0316032	0.310855
Clic4	-0.638556	0.0316865	0.310855
Tuba1a	0.701981	0.0316909	0.310855
Ncor1	-0.645308	0.0317052	0.310855
Map3k10	0.619069	0.0317071	0.310855
H2ax	0.66123	0.0317226	0.310855
Gm16437	1.71258	0.0318	1
Mmp23	2.23592	0.0318324	1
Otud3	-0.71978	0.0318394	0.31173
Setd1a	-0.686648	0.0318726	0.311786
Nefh	0.911609	0.0319799	0.312102
Snx13	-0.6696	0.0319972	0.312102
Letm1	0.586203	0.0320434	0.312102
Gm9860	-1.17696	0.0320562	0.312102
Rbbp5	-0.628737	0.0320987	0.312102
Atp5g3	0.708688	0.0321471	0.312102
Eea1	-0.775727	0.0321809	0.312102
Ints3	0.583812	0.0321823	0.312102
Mrpl51	0.671162	0.0321893	0.312102
Cep192	-0.819647	0.0321924	0.312102
Fmn2	-0.687949	0.0322627	0.312102
Ints13	0.644182	0.0322767	0.312102
Pdrg1	0.655712	0.0322892	0.312102
Cdh24	1.28412	0.0323457	1
Crip1	1.00985	0.0325365	0.313958
Zc3h13	-0.681837	0.0325892	0.31397
Fbxl19	0.674521	0.032593	0.31397
Pqbp1	0.754255	0.0326251	0.314014
Vezf1	-0.600603	0.03268	0.314275
Sf3b1	-0.590384	0.03272	0.314394
Gsta1	4.84125	0.0327647	1
Lrba	-0.675559	0.0327819	0.314527
Sec24b	-0.605809	0.0328068	0.314527
Cep170	-0.762744	0.0328366	0.314527
Dapk1	-0.63606	0.0328445	0.314527
Uhrf2	-0.598052	0.0330209	0.314848
Ppp1r10	0.628323	0.0330647	0.314848
Zc3hav1l	-0.817995	0.0330984	0.314848
Dbnl	0.593961	0.0331041	0.314848
Erbb3	-0.909863	0.0331184	0.314848
Polr3a	-0.662579	0.0331227	0.314848
Gna13	-0.647012	0.0331404	0.314848
Lats1	-0.647717	0.0331687	0.314848
Tsc1	-0.677567	0.0331721	0.314848
Arhgef11	-0.657494	0.0331856	0.314848
F8a	0.635431	0.0331922	0.314848
0610012G03Rik	0.673364	0.0332718	0.314848
Dynlt1b	0.724314	0.0332734	0.314848
Zfp236	-0.69256	0.0333165	0.314848
Lpp	-0.817092	0.0333212	0.314848
Tcf4	-0.623989	0.0333613	0.314965
Lrrcc1	-0.732903	0.0333938	0.315011
Fam53b	0.726445	0.0334431	0.315214
Chrnb1	1.17543	0.0334825	1
Scaf11	-0.606302	0.0335799	0.315914
Mex3b	-0.88721	0.0335893	0.315914
Ccser2	-0.761314	0.0336008	0.315914
B930059L03Rik	1.79388	0.0336127	1
Gm14097	1.01756	0.0336777	0.316109
Smarce1	0.595862	0.0337076	0.316109
Nsmce3	0.638731	0.0337315	0.316109
Tmem165	0.62096	0.033747	0.316109
Adnp	-1.11173	0.0337605	0.316109
Atmin	-0.604576	0.0337963	0.316121
A130010J15Rik	0.74503	0.0338174	0.316121
ENSMUSG00000120130	2.69912	0.0339634	1
Larp4	-0.681749	0.0339873	0.317447
Dpp3	0.639126	0.0340815	0.318066
Spsb1	-0.642196	0.0343531	0.320146
Zcchc2	-0.60684	0.0343632	0.320146
Gm5182	-0.991728	0.0343889	0.320146
Gm43375	-5.27013	0.0343996	1
Rab3a	0.748099	0.0345015	0.320931
Prpf4b	-0.599105	0.0345416	0.321042
Mesp1	2.44803	0.0345909	1
Abca5	-0.732492	0.0346413	0.321449
Gm8186	1.27569	0.0346596	0.321449
Slc25a22	0.603073	0.0346702	0.321449
Fam184a	-0.696008	0.0347053	0.321512
Gon7	1.05551	0.0347407	0.321578
Gm30531	-1.87185	0.0348018	1
Dera	0.728375	0.0348294	0.322137
Elavl4	-0.647587	0.0348782	0.322326
Gabpb2	-0.742647	0.0349604	0.322538
Nudt9	0.747666	0.0349738	0.322538
Rab3c	-0.864887	0.0349863	0.322538
Prr14l	-0.73349	0.0350781	0.322837
Mkrn2	-0.662518	0.0351103	0.322837
Orc4	-0.608391	0.0351381	0.322837
Lnx1	-0.73653	0.0351436	0.322837
Cnot6	-0.615391	0.0351798	0.322837
Grhl1	-0.761509	0.0351892	0.322837
Gm4714	5.27152	0.0352515	1
Rbx1	0.596771	0.0352716	0.323291
D8Ertd738e	0.659586	0.0353223	0.323291
Idnk	0.663623	0.0353386	0.323291
Uqcr11	0.744963	0.0353524	0.323291
Safb	0.609454	0.0354971	0.324353
Pdpk1	-0.634658	0.0355904	0.324417
Hgf	-2.19556	0.0356292	1
Gm45486	-1.10261	0.0356336	0.324417
Hes6	0.670286	0.0356636	0.324417
Gpx2	0.760426	0.0356754	0.324417
Eprs	-0.610412	0.0356882	0.324417
Dis3l	-0.613437	0.0356971	0.324417
ENSMUSG00000120128	5.28429	0.0357255	1
Rassf6	-0.682725	0.0357927	0.324417
Gm2446	-2.12531	0.0357969	1
Glrx5	0.646159	0.0358109	0.324417
Rac3	1.41127	0.0358363	1
Brd8	-0.587874	0.0358417	0.324417
Cops9	0.640565	0.0358429	0.324417
Tnks2	-0.585297	0.0358452	0.324417
Gfod1	-0.760543	0.035872	0.324417
Nopchap1	-0.656613	0.0358775	0.324417
Pds5a	-0.641993	0.0359036	0.324417
Zfp219	0.638126	0.0359504	0.324582
Gm16618	2.51897	0.0359972	1
Ncdn	0.610191	0.0360072	0.324836
Acat2	0.866738	0.0360358	0.324837
Gm37570	-2.04121	0.0360732	1
Mycbp2	-0.747246	0.0360885	0.32492
Lbr	-0.642615	0.0361022	0.32492
Cpne6	2.8038	0.0361125	1
Fam187b	0.75656	0.0361424	0.325024
Tcaim	-0.746736	0.0362373	0.325434
Fscn2	1.93335	0.0362387	1
Naa20	0.599121	0.0362452	0.325434
Ighg2c	-4.78722	0.0362964	1
Zfp964	-1.03933	0.0364965	0.327429
Pcsk2os1	-0.728378	0.0365816	0.327429
Nbn	-0.59231	0.0365925	0.327429
Zxdb	-0.65226	0.036631	0.327429
Rlf	-0.670838	0.0366402	0.327429
Zfp148	-0.623822	0.036846	0.328751
Itga6	-0.722124	0.0369444	0.32937
Sema3e	-0.850948	0.0371201	0.330677
Garre1	-0.899712	0.0372777	0.331755
Ier3	0.83851	0.0373083	0.331755
ENSMUSG00000120175	0.999554	0.0373426	0.331755
Luzp1	-0.680543	0.0373578	0.331755
Enho	0.731746	0.0374595	0.33216
Zdbf2	-0.657983	0.0374783	0.33216
Mib1	-0.657089	0.037521	0.33216
Ambp	0.654598	0.0375309	0.33216
Spin4	-1.38005	0.037541	1
Tcf12	-0.627006	0.0375508	0.33216
Sdf2	0.698666	0.0375788	0.33216
Nav3	-0.939461	0.0376525	0.332554
Rassf4	-0.7331	0.0377172	0.332866
Cep126	-0.815348	0.0377871	0.332887
Abca8b	-0.896612	0.0378411	0.332887
Ctdsp2-ps	-0.889973	0.0378495	0.332887
Arhgap26	-0.74031	0.0378743	0.332887
Zfp28	-0.812533	0.0378791	0.332887
Gm13166	-2.58085	0.0379091	1
Stmn3	0.897732	0.0379333	0.332899
Rtp4	0.910266	0.0379598	0.332899
Cox5a	0.72839	0.0379882	0.332899
Bmp2k	-0.806581	0.0380138	0.332899
1600020E01Rik	0.852424	0.0381114	0.33324
Dusp1	0.641012	0.0382965	0.334601
Scml4	0.725837	0.0383815	0.335086
Steap2	-0.744337	0.0384734	0.335631
Eya1	-0.697221	0.0385184	0.335632
Atp5j2	0.624072	0.0386056	0.335632
Krt80	-0.772233	0.0386155	0.335632
Ppp1r16b	-1.28145	0.0386196	1
Son	-0.643063	0.0386212	0.335632
Lig3	-0.664894	0.0386871	0.335753
Map3k11	0.588179	0.0386942	0.335753
Fes	1.17867	0.0388384	1
Uchl3	0.767721	0.0388962	0.337248
Tcp11l1	-0.701798	0.0389388	0.337313
Lrrc73	0.716539	0.038963	0.337313
Slc66a2	0.637893	0.0390261	0.337533
Xylt1	-0.918745	0.0390478	0.337533
Zbtb42	0.804328	0.0390969	0.337701
Slc27a3	1.10592	0.0391036	1
Adam10	-0.694891	0.0391694	0.338071
Gm43437	2.40498	0.0392248	1
Spata5	-0.623759	0.0393116	0.338967
Atf7	-0.684524	0.039333	0.338967
Ddx28	0.744943	0.0393777	0.339096
Mfsd8	-0.641782	0.0395125	0.339733
Uhrf1bp1	-0.663663	0.0395414	0.339733
Mfsd13a	0.672376	0.0396449	0.340301
Slc25a29	0.605445	0.0396674	0.340301
Ago3	-0.709686	0.0398359	0.341232
Gm43266	-5.26641	0.0398765	1
Fgd4	-0.732348	0.039891	0.34128
Txn1	0.631202	0.0399385	0.34128
Nsd2	-0.643425	0.0399772	0.34128
Srgap2	-0.69479	0.0399916	0.34128
Heatr5b	-0.614825	0.0400508	0.341529
Dnajb4	0.610734	0.0401016	0.341553
Bysl	0.63665	0.0401138	0.341553
Ppargc1b	-1.19243	0.0401148	1
Abcg1	-0.599842	0.0402314	0.341891
Zfp518b	-0.828024	0.0403031	0.341891
Eif4e2	0.5913	0.0403069	0.341891
Rev1	-0.718202	0.0403376	0.341891
Tmem140	-1.0569	0.040364	0.341891
Lipt2	0.942112	0.0405514	0.342888
AW554918	-0.730622	0.0405628	0.342888
Jpt1	0.765125	0.0406056	0.342888
Aipl1	2.44621	0.0406244	1
Ublcp1	0.701237	0.0406325	0.342888
Lrrfip1	-0.624043	0.0406712	0.342888
Loxl2	0.631822	0.0407	0.342888
Qk	-0.692035	0.0407231	0.342888
Atp5k-ps4	2.01119	0.0408568	1
Bend3	-0.646047	0.0408898	0.343783
Gm37584	3.55257	0.0409472	1
Malt1	-0.757628	0.0409737	0.344016
Psmb2	0.683523	0.0409924	0.344016
Carm1	-0.582843	0.0410083	0.344016
ENSMUSG00000121015	4.36288	0.0410164	1
Fermt2	-0.616426	0.0411323	0.344801
Gm28438	1.23283	0.0412111	1
E130308A19Rik	-0.726194	0.0412731	0.345727
Gm17477	-3.6166	0.0413138	1
Zmym5	-0.584427	0.0413179	0.345847
Gm10076	0.83689	0.0413586	0.345933
Kcnh3	0.957931	0.0414393	0.346353
Nol4l	-0.680042	0.0415561	0.346696
Adgrl3	-0.855506	0.0415647	0.346696
Gm9856	-0.801029	0.0415835	0.346696
Nfatc1	-0.686203	0.0416023	0.346696
Fam234a	0.586746	0.0416472	0.346816
Gm15417	0.969562	0.0417165	0.346885
Tmem121	0.95388	0.0418023	0.347344
Zfp644	-0.775731	0.0419091	0.347652
Zfp142	-0.665029	0.0419529	0.347652
Traf6	-0.621442	0.0419548	0.347652
Spry2	-0.712921	0.0419616	0.347652
Gas8	0.674655	0.0420467	0.348103
2410004B18Rik	0.743466	0.0421615	0.348545
Pfn1	0.617105	0.042239	0.348932
Uros	0.647562	0.0422926	0.348945
Glg1	-0.616757	0.0423109	0.348945
Tbce	-0.62918	0.0423327	0.348945
Gm48604	1.21238	0.0423807	1
Mgst3	0.993548	0.0424002	0.349249
Endog	0.832273	0.0426803	0.351047
Stx2	0.655565	0.0427499	0.351365
Dsg2	-0.669893	0.0428318	0.35153
Rtl8b	0.817156	0.0429439	0.352196
Atp8a1	-0.671509	0.0430401	0.352249
Ctf1	1.07812	0.0430706	1
Eif3j2	1.10986	0.0431007	0.352249
Zdhhc21	-0.704399	0.0431276	0.352249
Thada	-0.670477	0.0431318	0.352249
Gm5860	0.974386	0.0431364	0.352249
Prrg2	0.617847	0.0432809	0.352636
Trappc1	0.664903	0.0433279	0.352636
Tmub1	0.682651	0.0433356	0.352636
Gm48623	-1.17036	0.0433497	1
2310039H08Rik	0.727118	0.0433582	0.352636
Prr7	0.812907	0.0433698	0.352636
Rasa1	-0.637377	0.0434171	0.35266
Prpf8	-0.58396	0.0434414	0.35266
Nepro	-0.780186	0.0434658	0.35266
Atp5e	0.65053	0.0435148	0.352688
Rb1cc1	-0.630077	0.0435723	0.352688
Dnajc27	-0.614584	0.0435979	0.352688
mt-Tc	-0.718132	0.0436295	0.352688
Rps29	0.588227	0.0436577	0.352688
Gm49395	2.07405	0.0436678	1
Hspb6	0.630605	0.0437471	0.352688
Rbm27	-0.645588	0.0437587	0.352688
Rock2	-0.634445	0.0437678	0.352688
Map4k3	-0.671601	0.043802	0.352688
Rybp	-0.706273	0.0438107	0.352688
Tbc1d31	-0.592995	0.0438535	0.352783
Timm10b	0.918488	0.0439466	0.353282
Cd247	5.16066	0.0439798	1
Bbx	-0.673014	0.0440026	0.353483
Grin3b	1.71547	0.0440894	1
Raph1	-0.816309	0.0441557	0.354383
Trim23	-0.639797	0.0441771	0.354383
Mif	0.605288	0.0442956	0.354964
Optn	-0.597107	0.0443119	0.354964
Marchf9	0.593453	0.0443745	0.355215
Tfcp2	-0.634461	0.0444845	0.355674
Grb10	-0.580391	0.0445182	0.355674
Elof1	0.658371	0.0445257	0.355674
Gm44167	-3.65713	0.0445533	1
Zfp703	-0.712542	0.0445577	0.35568
Fnbp1l	-0.696054	0.0446694	0.35581
Timm13	0.612517	0.0446886	0.35581
Kctd9	-0.643883	0.044727	0.35581
Cables1	-0.840398	0.0447305	0.35581
Fbxl15	0.787564	0.0447802	0.355956
Zfp451	-0.632677	0.0448332	0.356108
Nasp	0.613056	0.0448621	0.356108
Srfbp1	-0.653932	0.0449066	0.356213
Dus1l	0.696274	0.0452915	0.358516
Rnf225	2.11825	0.0453382	1
Senp8	-0.683739	0.0453428	0.358672
Atad2	-0.837529	0.0454388	0.358932
Ranbp2	-0.687307	0.0455305	0.359406
Tmed8	-0.611875	0.0455919	0.359641
Gm6087	-1.42029	0.0457497	1
Gm25047	-3.03393	0.0458239	1
Gm19554	4.30335	0.0458395	1
Ppp1r3c	-1.09753	0.0458608	1
Aak1	-0.593828	0.0459748	0.361909
AW822252	-1.51975	0.0460325	1
Bmf	-0.607663	0.0460585	0.362316
Mrps17	0.599878	0.0460984	0.362379
H3c4	1.33193	0.0461762	1
Inhbb	0.869946	0.0462057	0.362972
Pum2	-0.593598	0.0463151	0.363329
Gria2	-0.722435	0.0464314	0.363605
Ebp	0.637509	0.0465057	0.363605
Dlg1	-0.59793	0.0465358	0.363605
Lmbrd2	-0.721681	0.0465439	0.363605
Ppp1r3b	-0.813703	0.0465449	0.363605
Smchd1	-0.636679	0.0465742	0.363605
Taar1	0.777563	0.0466548	0.363984
Eps8	-0.58643	0.0467565	0.364527
Zfp442	-1.21969	0.0467754	1
Rbks	1.10056	0.0468403	1
Tcerg1	-0.581623	0.0469319	0.36558
Zfp125	-1.04695	0.0469839	1
1810055G02Rik	0.750365	0.0472036	0.367258
Sash1	-0.690312	0.047266	0.367491
Zdhhc24	0.647297	0.0474114	0.367867
Vkorc1	0.918961	0.04745	0.367916
Atp5h	0.623722	0.0475055	0.368094
Mettl6	0.654005	0.0475786	0.36841
Gk5	-1.0033	0.0476965	0.369038
S100a13	0.877419	0.0477247	0.369038
Otos	5.10462	0.0477827	1
Gm19721	-1.56046	0.0478403	1
Nectin2	0.621191	0.0479158	0.369365
Fndc3a	-0.624749	0.0479185	0.369365
Rsrc2	-0.583533	0.0479206	0.369365
Rfx3	-0.662396	0.0480217	0.369365
Dock9	-0.612438	0.048064	0.369365
Neurl1b	-0.767014	0.0480685	0.369365
D130040H23Rik	-1.62357	0.0480802	1
Marf1	-0.611378	0.0480808	0.369365
Rrm2b	-0.738494	0.0480985	0.369365
Ffar3	0.744492	0.0481244	0.369365
Ndufb8	0.625481	0.048207	0.3695
Ppp1r14d	2.23146	0.048278	1
Zfp84	-0.654399	0.0483996	0.370425
Mier3	-0.639651	0.0484652	0.370425
Adcy9	-0.768176	0.0484975	0.370425
Inafm1	0.701332	0.0485231	0.370425
Efcab7	-1.01566	0.0485605	1
Ndufa4	0.75624	0.0485764	0.370582
Scyl2	-0.618571	0.0487027	0.370613
Gm24564	-5.15961	0.0487247	1
Hbp1	-0.614432	0.0487556	0.370613
Mrpl34	0.725409	0.0487713	0.370613
Gm26559	-0.984509	0.0487752	0.370613
Cdk12	-0.652599	0.0487893	0.370613
Synj1	-0.608071	0.0489074	0.370613
2410021H03Rik	-0.830894	0.0489259	0.370613
Ndst4	-0.720828	0.0489602	0.370613
Zfp462	-0.779954	0.0489711	0.370613
Morc3	-0.608647	0.0489955	0.370613
Mir132	5.20193	0.0490548	1
Cttnbp2	-0.680051	0.049116	0.370718
Btaf1	-0.763948	0.0491737	0.370773
Ino80	-0.585668	0.0493091	0.371229
Wdfy1	-0.597234	0.0494026	0.371229
Baz2b	-0.619863	0.0494341	0.371229
Helb	-0.653574	0.0494833	0.371229
Paqr4	0.998297	0.0495083	0.371229
9130017K11Rik	2.99297	0.0495136	1
Mdn1	-0.742695	0.0495241	0.371229
Necab2	0.865753	0.0495242	0.371229
Wdr77	0.722286	0.049543	0.371229
Nudt17	2.03231	0.0497016	1
Ptges2	0.616201	0.0497297	0.372236
Sec13	0.611398	0.0497471	0.372236
2210408I21Rik	-0.886387	0.0497756	0.372236
9930021J03Rik	-0.752312	0.0498285	0.372387
Usp34	-0.795564	0.049888	0.372497
Hacd1	1.34365	0.0499033	1
Brd3os	-0.724757	0.0499242	0.372497
Vcl	-0.746139	0.0499847	0.372497
Dusp28	0.656911	0.0499862	0.372497
Tsx	2.2266	0.0499963	1
